# Supplementary material for: Chemodivergence in Pd-catalyzed desymmetrization of allenes: enantioselective [4+3] cycloaddition, desymmetric allenylic substitution and enynylation
Source: Chem Sci. 2023 Sep 21;14(39):10812–23. doi: 10.1039/d3sc04581a (PMC10566515; doi:10.1039/d3sc04581a)
Supplement: SC-014-D3SC04581A-s002 [file SC-014-D3SC04581A-s002.cif]

# Electronic Supplementary Material (ESI) for Chemical Science.
# This journal is © The Royal Society of Chemistry 2023

####################################################################### 
# 
# This file contains crystal structure data downloaded from the 
# Cambridge Structural Database (CSD) hosted by the Cambridge 
# Crystallographic Data Centre (CCDC).
# 
# Full information about CCDC data access policies and citation 
# guidelines are available at http://www.ccdc.cam.ac.uk/access/V1 
# 
# Audit and citation data items may have been added by the CCDC. 
# Please retain this information to preserve the provenance of 
# this file and to allow appropriate attribution of the data. 
# 
#######################################################################

data_4
_database_code_depnum_ccdc_archive 'CCDC 2251580'
loop_
_audit_author_name
_audit_author_address
'luo pengfei'
;yunnan
China
;
_audit_update_record             
;
2023-03-25 deposited with the CCDC.	2023-09-20 downloaded from the CCDC.
;
_audit_creation_date             2022-10-13
_audit_creation_method           
;
FinalCif V88 by Daniel Kratzert, Freiburg 2022,
https://github.com/dkratzert/FinalCif
;
_shelx_SHELXL_version_number     2018/3
_chemical_name_systematic        ?
_chemical_name_common            ?
_chemical_formula_sum            'C26 H24 Br2 N2 O2 S'
_chemical_formula_moiety         'C26 H24 Br2 N2 O2 S'
_chemical_formula_weight         588.35
_chemical_melting_point          ?
_diffrn_source_power             0.07
_chemical_absolute_configuration ad
_space_group_crystal_system      orthorhombic
_space_group_IT_number           19
_space_group_name_H-M_alt        'P 21 21 21'
_space_group_name_Hall           'P 2ac 2ab'
_shelx_space_group_comment       
;
The symmetry employed for this shelxl refinement is uniquely defined
by the following loop, which should always be used as a source of
symmetry information in preference to the above space-group names.
They are only intended as comments.
;

loop_
_space_group_symop_operation_xyz
'x, y, z'
'-x+1/2, -y, z+1/2'
'-x, y+1/2, -z+1/2'
'x+1/2, -y+1/2, -z'

_olex2_refinement_description    
;
1. Fixed Uiso
 At 1.2 times of:
  All C(H) groups, All C(H,H) groups, All N(H) groups
 At 1.5 times of:
  All C(H,H,H) groups
2.a Secondary CH2 refined with riding coordinates:
 C16(H16A,H16B), C18(H18A,H18B)
2.b Aromatic/amide H refined with riding coordinates:
 N2(H2), C3(H3), C7(H7), C11(H11), C14(H14), C20(H20), C22(H22), C23(H23),
 C24(H24), C25(H25), C26(H26)
2.c Idealised Me refined as rotating group:
 C1(H1A,H1B,H1C), C8(H8A,H8B,H8C), C9(H9A,H9B,H9C)
;
_olex2_submission_special_instructions 'No special instructions were received'
_cell_length_a                   5.8154(7)
_cell_length_b                   17.400(2)
_cell_length_c                   23.776(3)
_cell_angle_alpha                90
_cell_angle_beta                 90
_cell_angle_gamma                90
_cell_volume                     2405.9(5)
_cell_formula_units_Z            4
_cell_measurement_temperature    100.00
_cell_measurement_reflns_used    5317
_cell_measurement_theta_min      2.49
_cell_measurement_theta_max      28.23
_exptl_crystal_description       block
_exptl_crystal_colour            colourless
_exptl_crystal_recrystallization_method ?
_exptl_crystal_density_meas      ?
_exptl_crystal_density_method    ?
_exptl_crystal_density_diffrn    1.624
_exptl_crystal_F_000             1184
_exptl_crystal_size_max          0.2
_exptl_crystal_size_mid          0.18
_exptl_crystal_size_min          0.16
_exptl_absorpt_coefficient_mu    3.483
_exptl_absorpt_correction_type   multi-scan
_exptl_absorpt_correction_T_min  0.450138
_exptl_absorpt_correction_T_max  0.745686
_exptl_absorpt_process_details   
;
 TWINABS-2012/1 (Bruker,2012) was used for absorption correction.
 
For component 1:
 wR2(int) was 0.1212 before and 0.0762 after correction.
 The Ratio of minimum to maximum transmission is 0.60.

Final HKLF 4 output contains 23430 reflections, Rint = 0.0811
 (7917 with I > 3sig(I), Rint = 0.0590)
;
_exptl_absorpt_special_details   ?
_shelx_estimated_absorpt_T_min   0.543
_shelx_estimated_absorpt_T_max   0.606
_exptl_transmission_factor_min   ?
_exptl_transmission_factor_max   ?
_exptl_special_details           ?
_diffrn_ambient_temperature      100.00
_diffrn_ambient_environment      N~2~
_diffrn_radiation_type           MoK\a
_diffrn_radiation_wavelength     0.71073
_diffrn_radiation_monochromator  'mirror optics'
_olex2_diffrn_ambient_temperature_device 'Oxford Cryostream 800'
_diffrn_radiation_probe          x-ray
_diffrn_source                   'microfocus sealed X-ray tube'
_diffrn_source_type              'Incoatec I\ms'
_diffrn_source_voltage           50.0
_diffrn_source_current           1.4
_diffrn_detector                 CPAD
_diffrn_detector_type            'Bruker PHOTON'
_diffrn_detector_area_resol_mean 7.41
_diffrn_measurement_device       'three-circle diffractometer'
_diffrn_measurement_device_type  'Bruker D8 VENTURE dual wavelength Mo/Cu'
_diffrn_measurement_method       '\w and \f scans'
_diffrn_measurement_specimen_support 'MiTeGen micromount'
_diffrn_reflns_number            5619
_diffrn_reflns_av_unetI/netI     0.0728
_diffrn_reflns_av_R_equivalents  0.0477
_diffrn_reflns_theta_min         2.075
_diffrn_reflns_theta_max         28.277
_diffrn_reflns_theta_full        25.242
_diffrn_reflns_limit_h_min       -7
_diffrn_reflns_limit_h_max       7
_diffrn_reflns_limit_k_min       -22
_diffrn_reflns_limit_k_max       23
_diffrn_reflns_limit_l_min       -31
_diffrn_reflns_limit_l_max       31
_diffrn_standards_number         0
_diffrn_measured_fraction_theta_max 0.987
_diffrn_measured_fraction_theta_full 0.989
_diffrn_reflns_Laue_measured_fraction_max 0.987
_diffrn_reflns_Laue_measured_fraction_full 0.989
_diffrn_reflns_point_group_measured_fraction_max 0.943
_diffrn_reflns_point_group_measured_fraction_full 0.951
_reflns_number_total             5619
_reflns_number_gt                4599
_reflns_threshold_expression     'I > 2\s(I)'
_reflns_Friedel_coverage         0.665
_reflns_Friedel_fraction_max     0.884
_reflns_Friedel_fraction_full    0.899
_reflns_special_details          
;
 _reflns_Friedel_fraction is defined as the number of unique
 Friedel pairs measured divided by the number that would be
 possible theoretically, ignoring centric projections and
 systematic absences.
;
_computing_data_collection       
'Bruker BIS V6.2.16/2021-10-22 && APEX4 2022.1-1'
_computing_cell_refinement       'SAINT V8.40B'
_computing_data_reduction        'SAINT V8.40B'
_computing_structure_solution    'SHELXT 2018/2 (Sheldrick, 2018)'
_computing_structure_refinement  'SHELXL 2018/3 (Sheldrick, 2015)'
_computing_molecular_graphics    'Olex2 1.5 (Dolomanov et al., 2009)'
_computing_publication_material  'Olex2 1.5 (Dolomanov et al., 2009)'
_refine_special_details          ?
_refine_ls_structure_factor_coef Fsqd
_refine_ls_matrix_type           full
_refine_ls_weighting_scheme      calc
_refine_ls_weighting_details     
'w=1/[\s^2^(Fo^2^)+(0.0644P)^2^] where P=(Fo^2^+2Fc^2^)/3'
_atom_sites_solution_primary     dual
_atom_sites_solution_secondary   ?
_atom_sites_solution_hydrogens   geom
_refine_ls_hydrogen_treatment    constr
_refine_ls_number_reflns         5619
_refine_ls_number_parameters     301
_refine_ls_number_restraints     0
_refine_ls_R_factor_all          0.0661
_refine_ls_R_factor_gt           0.0472
_refine_ls_wR_factor_ref         0.1185
_refine_ls_wR_factor_gt          0.1101
_refine_ls_goodness_of_fit_ref   1.039
_refine_ls_restrained_S_all      1.039
_refine_ls_shift/su_max          0.000
_refine_ls_shift/su_mean         0.000
_refine_diff_density_max         0.877
_refine_diff_density_min         -0.611
_refine_diff_density_rms         0.118
_refine_ls_extinction_method     none
_refine_ls_extinction_coef       .
_refine_ls_abs_structure_Flack   0.044(11)
_refine_ls_abs_structure_details 
;
 Flack x determined using 1531 quotients [(I+)-(I-)]/[(I+)+(I-)]
 (Parsons, Flack and Wagner, Acta Cryst. B69 (2013) 249-259).
;
_twin_special_details            ?
_twin_individual_id              ?
_twin_individual_twin_matrix_11  ?
_twin_individual_twin_matrix_12  ?
_twin_individual_twin_matrix_13  ?
_twin_individual_twin_matrix_21  ?
_twin_individual_twin_matrix_22  ?
_twin_individual_twin_matrix_23  ?
_twin_individual_twin_matrix_31  ?
_twin_individual_twin_matrix_32  ?
_twin_individual_twin_matrix_33  ?

loop_
_atom_type_symbol
_atom_type_description
_atom_type_scat_dispersion_real
_atom_type_scat_dispersion_imag
_atom_type_scat_source
C C 0.0033 0.0016 'International Tables Vol C Tables 4.2.6.8 and 6.1.1.4'
H H 0.0000 0.0000 'International Tables Vol C Tables 4.2.6.8 and 6.1.1.4'
Br Br -0.2901 2.4595 'International Tables Vol C Tables 4.2.6.8 and 6.1.1.4'
N N 0.0061 0.0033 'International Tables Vol C Tables 4.2.6.8 and 6.1.1.4'
O O 0.0106 0.0060 'International Tables Vol C Tables 4.2.6.8 and 6.1.1.4'
S S 0.1246 0.1234 'International Tables Vol C Tables 4.2.6.8 and 6.1.1.4'

_geom_special_details            
;
 All esds (except the esd in the dihedral angle between two l.s. planes)
 are estimated using the full covariance matrix.  The cell esds are taken
 into account individually in the estimation of esds in distances, angles
 and torsion angles; correlations between esds in cell parameters are only
 used when they are defined by crystal symmetry.  An approximate (isotropic)
 treatment of cell esds is used for estimating esds involving l.s. planes.
;

loop_
_atom_site_label
_atom_site_type_symbol
_atom_site_fract_x
_atom_site_fract_y
_atom_site_fract_z
_atom_site_U_iso_or_equiv
_atom_site_adp_type
_atom_site_occupancy
_atom_site_site_symmetry_order
_atom_site_calc_flag
_atom_site_refinement_flags_posn
_atom_site_refinement_flags_adp
_atom_site_refinement_flags_occupancy
_atom_site_disorder_assembly
_atom_site_disorder_group
Br1 Br 0.11723(12) 0.35873(4) 0.36181(3) 0.02342(18) Uani 1 1 d . . . . .
Br2 Br 0.53301(13) 0.38596(4) 0.26386(3) 0.02588(19) Uani 1 1 d . . . . .
S1 S 0.6733(3) 0.54957(10) 0.52817(6) 0.0177(3) Uani 1 1 d . . . . .
O1 O 0.8861(8) 0.5219(3) 0.50475(19) 0.0227(10) Uani 1 1 d . . . . .
O2 O 0.6840(8) 0.6102(3) 0.56881(18) 0.0242(11) Uani 1 1 d . . . . .
N1 N 0.5085(10) 0.5815(3) 0.4768(2) 0.0169(11) Uani 1 1 d . . . . .
N2 N 0.8431(10) 0.6088(3) 0.3881(2) 0.0220(12) Uani 1 1 d . . . . .
H2 H 0.977453 0.602155 0.371713 0.026 Uiso 1 1 calc R U . . .
C1 C 0.1215(14) 0.2832(4) 0.6252(3) 0.0324(18) Uani 1 1 d . . . . .
H1A H 0.154408 0.235666 0.604572 0.049 Uiso 1 1 calc R U . . .
H1B H -0.042864 0.295027 0.622322 0.049 Uiso 1 1 calc R U . . .
H1C H 0.163132 0.276505 0.664843 0.049 Uiso 1 1 calc R U . . .
C2 C 0.2586(12) 0.3478(4) 0.6005(3) 0.0238(16) Uani 1 1 d . . . . .
C3 C 0.4488(13) 0.3352(4) 0.5661(3) 0.0213(14) Uani 1 1 d . . . . .
H3 H 0.492759 0.283630 0.558464 0.026 Uiso 1 1 calc R U . . .
C4 C 0.5772(11) 0.3942(4) 0.5425(3) 0.0197(14) Uani 1 1 d . . . . .
C5 C 0.5190(12) 0.4698(4) 0.5563(2) 0.0185(14) Uani 1 1 d . . . . .
C6 C 0.3256(12) 0.4862(4) 0.5912(3) 0.0209(15) Uani 1 1 d . . . . .
C7 C 0.2022(12) 0.4247(4) 0.6118(3) 0.0218(15) Uani 1 1 d . . . . .
H7 H 0.072289 0.434961 0.634873 0.026 Uiso 1 1 calc R U . . .
C8 C 0.2431(12) 0.5666(4) 0.6068(3) 0.0229(15) Uani 1 1 d . . . . .
H8A H 0.357714 0.591431 0.630905 0.034 Uiso 1 1 calc R U . . .
H8B H 0.096559 0.562954 0.626910 0.034 Uiso 1 1 calc R U . . .
H8C H 0.222158 0.597073 0.572475 0.034 Uiso 1 1 calc R U . . .
C9 C 0.7685(12) 0.3706(4) 0.5022(3) 0.0277(17) Uani 1 1 d . . . . .
H9A H 0.917681 0.384857 0.518304 0.041 Uiso 1 1 calc R U . . .
H9B H 0.747439 0.396879 0.466158 0.041 Uiso 1 1 calc R U . . .
H9C H 0.763241 0.314874 0.496387 0.041 Uiso 1 1 calc R U . . .
C10 C 0.5111(11) 0.5370(3) 0.4255(2) 0.0140(13) Uani 1 1 d . . . . .
C11 C 0.3427(11) 0.4816(4) 0.4179(2) 0.0171(14) Uani 1 1 d . . . . .
H11 H 0.224419 0.475589 0.445098 0.020 Uiso 1 1 calc R U . . .
C12 C 0.3466(11) 0.4349(4) 0.3707(2) 0.0178(13) Uani 1 1 d . . . . .
C13 C 0.5196(12) 0.4461(4) 0.3306(2) 0.0185(13) Uani 1 1 d . . . . .
C14 C 0.6809(12) 0.5025(4) 0.3369(3) 0.0185(14) Uani 1 1 d . . . . .
H14 H 0.794711 0.509054 0.308626 0.022 Uiso 1 1 calc R U . . .
C15 C 0.6830(11) 0.5515(4) 0.3844(3) 0.0163(13) Uani 1 1 d . . . . .
C16 C 0.7994(12) 0.6814(4) 0.4183(3) 0.0199(15) Uani 1 1 d . . . . .
H16A H 0.875674 0.724064 0.398075 0.024 Uiso 1 1 calc R U . . .
H16B H 0.867573 0.678141 0.456378 0.024 Uiso 1 1 calc R U . . .
C17 C 0.5447(13) 0.6986(4) 0.4234(3) 0.0196(14) Uani 1 1 d . . . . .
C18 C 0.4295(12) 0.6616(3) 0.4738(3) 0.0216(15) Uani 1 1 d . . . . .
H18A H 0.471870 0.689381 0.508696 0.026 Uiso 1 1 calc R U . . .
H18B H 0.260273 0.663416 0.469611 0.026 Uiso 1 1 calc R U . . .
C19 C 0.4269(13) 0.7339(4) 0.3841(3) 0.0218(15) Uani 1 1 d . . . . .
C20 C 0.2923(13) 0.7628(4) 0.3450(3) 0.0220(15) Uani 1 1 d . . . . .
H20 H 0.263879 0.816541 0.345125 0.026 Uiso 1 1 calc R U . . .
C21 C 0.1837(12) 0.7157(4) 0.3010(3) 0.0186(14) Uani 1 1 d . . . . .
C22 C 0.2636(11) 0.6420(4) 0.2869(3) 0.0192(14) Uani 1 1 d . . . . .
H22 H 0.400910 0.623390 0.303744 0.023 Uiso 1 1 calc R U . . .
C23 C 0.1460(13) 0.5959(4) 0.2490(3) 0.0260(16) Uani 1 1 d . . . . .
H23 H 0.201919 0.546105 0.240009 0.031 Uiso 1 1 calc R U . . .
C24 C -0.0561(13) 0.6236(4) 0.2242(3) 0.0257(16) Uani 1 1 d . . . . .
H24 H -0.138699 0.592197 0.198459 0.031 Uiso 1 1 calc R U . . .
C25 C -0.1352(14) 0.6958(4) 0.2368(3) 0.0297(16) Uani 1 1 d . . . . .
H25 H -0.271241 0.714442 0.219376 0.036 Uiso 1 1 calc R U . . .
C26 C -0.0180(14) 0.7417(4) 0.2747(2) 0.0244(16) Uani 1 1 d . . . . .
H26 H -0.074893 0.791607 0.283064 0.029 Uiso 1 1 calc R U . . .

loop_
_atom_site_aniso_label
_atom_site_aniso_U_11
_atom_site_aniso_U_22
_atom_site_aniso_U_33
_atom_site_aniso_U_23
_atom_site_aniso_U_13
_atom_site_aniso_U_12
Br1 0.0187(3) 0.0199(3) 0.0316(4) -0.0064(3) -0.0007(3) -0.0026(3)
Br2 0.0323(4) 0.0248(4) 0.0205(3) -0.0076(3) 0.0012(3) 0.0012(3)
S1 0.0152(7) 0.0216(8) 0.0161(8) -0.0016(6) -0.0017(6) -0.0002(7)
O1 0.013(2) 0.030(3) 0.026(2) 0.002(2) 0.000(2) -0.001(2)
O2 0.022(2) 0.027(3) 0.024(2) -0.007(2) -0.005(2) -0.002(2)
N1 0.021(3) 0.015(3) 0.015(2) -0.001(2) -0.003(2) 0.003(2)
N2 0.016(3) 0.023(3) 0.027(3) -0.001(3) 0.001(2) 0.000(3)
C1 0.029(4) 0.035(4) 0.033(4) 0.004(3) -0.001(4) -0.004(4)
C2 0.021(3) 0.029(4) 0.021(3) 0.003(3) -0.003(3) -0.004(3)
C3 0.023(3) 0.020(3) 0.021(3) 0.001(3) -0.006(3) 0.002(3)
C4 0.016(3) 0.023(3) 0.019(3) -0.002(3) 0.000(3) 0.001(3)
C5 0.016(3) 0.023(3) 0.017(3) 0.000(2) -0.008(3) -0.005(3)
C6 0.021(3) 0.027(4) 0.015(3) -0.003(3) -0.006(3) 0.004(3)
C7 0.017(3) 0.029(4) 0.019(3) 0.002(3) 0.000(3) 0.007(3)
C8 0.014(3) 0.028(4) 0.026(4) -0.005(3) 0.002(3) 0.002(3)
C9 0.024(3) 0.027(4) 0.031(4) -0.007(3) 0.004(3) 0.006(3)
C10 0.012(3) 0.014(3) 0.015(3) 0.000(2) -0.001(2) -0.004(3)
C11 0.016(3) 0.019(3) 0.016(3) -0.002(2) 0.001(3) 0.003(3)
C12 0.018(3) 0.016(3) 0.019(3) -0.001(2) -0.003(3) -0.002(3)
C13 0.021(3) 0.018(3) 0.016(3) -0.001(2) 0.000(3) 0.008(3)
C14 0.022(3) 0.017(3) 0.016(3) 0.001(3) 0.005(3) 0.006(3)
C15 0.013(3) 0.018(3) 0.018(3) -0.001(3) -0.003(3) 0.007(3)
C16 0.017(3) 0.018(4) 0.025(3) -0.001(3) -0.004(3) -0.007(3)
C17 0.019(3) 0.018(3) 0.021(3) -0.002(3) 0.000(3) -0.002(3)
C18 0.025(4) 0.016(3) 0.023(3) -0.001(3) 0.002(3) 0.004(3)
C19 0.030(4) 0.016(3) 0.019(3) -0.008(3) 0.003(3) -0.003(3)
C20 0.028(4) 0.016(3) 0.022(3) 0.003(3) 0.000(3) 0.000(3)
C21 0.016(3) 0.016(3) 0.023(3) 0.003(3) 0.002(3) 0.000(3)
C22 0.018(3) 0.022(3) 0.018(3) 0.002(3) 0.001(3) -0.003(3)
C23 0.029(4) 0.028(4) 0.021(4) 0.000(3) 0.003(3) 0.003(3)
C24 0.032(4) 0.023(4) 0.022(3) 0.002(3) -0.004(3) -0.009(3)
C25 0.027(4) 0.040(4) 0.022(3) 0.012(3) -0.005(4) -0.003(4)
C26 0.033(4) 0.021(3) 0.019(3) 0.006(3) 0.004(3) 0.006(3)

loop_
_geom_bond_atom_site_label_1
_geom_bond_atom_site_label_2
_geom_bond_distance
_geom_bond_site_symmetry_2
_geom_bond_publ_flag
Br1 C12 1.892(6) . ?
Br2 C13 1.903(6) . ?
S1 O1 1.440(5) . ?
S1 O2 1.433(5) . ?
S1 N1 1.650(5) . ?
S1 C5 1.783(7) . ?
N1 C10 1.444(7) . ?
N1 C18 1.469(8) . ?
N2 H2 0.8800 . ?
N2 C15 1.367(8) . ?
N2 C16 1.475(8) . ?
C1 H1A 0.9800 . ?
C1 H1B 0.9800 . ?
C1 H1C 0.9800 . ?
C1 C2 1.499(10) . ?
C2 C3 1.393(10) . ?
C2 C7 1.404(10) . ?
C3 H3 0.9500 . ?
C3 C4 1.389(9) . ?
C4 C5 1.398(9) . ?
C4 C9 1.524(9) . ?
C5 C6 1.425(10) . ?
C6 C7 1.379(10) . ?
C6 C8 1.524(9) . ?
C7 H7 0.9500 . ?
C8 H8A 0.9800 . ?
C8 H8B 0.9800 . ?
C8 H8C 0.9800 . ?
C9 H9A 0.9800 . ?
C9 H9B 0.9800 . ?
C9 H9C 0.9800 . ?
C10 C11 1.386(9) . ?
C10 C15 1.420(9) . ?
C11 H11 0.9500 . ?
C11 C12 1.386(8) . ?
C12 C13 1.399(9) . ?
C13 C14 1.366(9) . ?
C14 H14 0.9500 . ?
C14 C15 1.415(9) . ?
C16 H16A 0.9900 . ?
C16 H16B 0.9900 . ?
C16 C17 1.516(10) . ?
C17 C18 1.516(9) . ?
C17 C19 1.312(9) . ?
C18 H18A 0.9900 . ?
C18 H18B 0.9900 . ?
C19 C20 1.316(10) . ?
C20 H20 0.9500 . ?
C20 C21 1.471(9) . ?
C21 C22 1.404(9) . ?
C21 C26 1.404(10) . ?
C22 H22 0.9500 . ?
C22 C23 1.387(9) . ?
C23 H23 0.9500 . ?
C23 C24 1.401(10) . ?
C24 H24 0.9500 . ?
C24 C25 1.371(10) . ?
C25 H25 0.9500 . ?
C25 C26 1.384(10) . ?
C26 H26 0.9500 . ?

loop_
_geom_angle_atom_site_label_1
_geom_angle_atom_site_label_2
_geom_angle_atom_site_label_3
_geom_angle
_geom_angle_site_symmetry_1
_geom_angle_site_symmetry_3
_geom_angle_publ_flag
O1 S1 N1 109.0(3) . . ?
O1 S1 C5 108.5(3) . . ?
O2 S1 O1 118.0(3) . . ?
O2 S1 N1 106.1(3) . . ?
O2 S1 C5 110.0(3) . . ?
N1 S1 C5 104.4(3) . . ?
C10 N1 S1 116.0(4) . . ?
C10 N1 C18 118.2(5) . . ?
C18 N1 S1 122.4(4) . . ?
C15 N2 H2 118.7 . . ?
C15 N2 C16 122.5(5) . . ?
C16 N2 H2 118.7 . . ?
H1A C1 H1B 109.5 . . ?
H1A C1 H1C 109.5 . . ?
H1B C1 H1C 109.5 . . ?
C2 C1 H1A 109.5 . . ?
C2 C1 H1B 109.5 . . ?
C2 C1 H1C 109.5 . . ?
C3 C2 C1 122.2(7) . . ?
C3 C2 C7 116.7(6) . . ?
C7 C2 C1 121.1(7) . . ?
C2 C3 H3 118.4 . . ?
C4 C3 C2 123.2(6) . . ?
C4 C3 H3 118.4 . . ?
C3 C4 C5 118.1(6) . . ?
C3 C4 C9 116.6(6) . . ?
C5 C4 C9 125.3(6) . . ?
C4 C5 S1 121.5(5) . . ?
C4 C5 C6 121.1(6) . . ?
C6 C5 S1 117.3(5) . . ?
C5 C6 C8 125.0(6) . . ?
C7 C6 C5 117.5(6) . . ?
C7 C6 C8 117.5(6) . . ?
C2 C7 H7 118.3 . . ?
C6 C7 C2 123.4(6) . . ?
C6 C7 H7 118.3 . . ?
C6 C8 H8A 109.5 . . ?
C6 C8 H8B 109.5 . . ?
C6 C8 H8C 109.5 . . ?
H8A C8 H8B 109.5 . . ?
H8A C8 H8C 109.5 . . ?
H8B C8 H8C 109.5 . . ?
C4 C9 H9A 109.5 . . ?
C4 C9 H9B 109.5 . . ?
C4 C9 H9C 109.5 . . ?
H9A C9 H9B 109.5 . . ?
H9A C9 H9C 109.5 . . ?
H9B C9 H9C 109.5 . . ?
C11 C10 N1 118.4(5) . . ?
C11 C10 C15 122.0(6) . . ?
C15 C10 N1 119.5(5) . . ?
C10 C11 H11 119.9 . . ?
C12 C11 C10 120.1(6) . . ?
C12 C11 H11 119.9 . . ?
C11 C12 Br1 119.3(5) . . ?
C11 C12 C13 118.8(6) . . ?
C13 C12 Br1 121.9(5) . . ?
C12 C13 Br2 121.4(5) . . ?
C14 C13 Br2 117.3(5) . . ?
C14 C13 C12 121.3(6) . . ?
C13 C14 H14 119.1 . . ?
C13 C14 C15 121.7(6) . . ?
C15 C14 H14 119.1 . . ?
N2 C15 C10 124.4(6) . . ?
N2 C15 C14 119.7(6) . . ?
C14 C15 C10 115.9(6) . . ?
N2 C16 H16A 109.2 . . ?
N2 C16 H16B 109.2 . . ?
N2 C16 C17 112.1(5) . . ?
H16A C16 H16B 107.9 . . ?
C17 C16 H16A 109.2 . . ?
C17 C16 H16B 109.2 . . ?
C18 C17 C16 114.3(6) . . ?
C19 C17 C16 123.0(6) . . ?
C19 C17 C18 122.1(7) . . ?
N1 C18 C17 107.5(5) . . ?
N1 C18 H18A 110.2 . . ?
N1 C18 H18B 110.2 . . ?
C17 C18 H18A 110.2 . . ?
C17 C18 H18B 110.2 . . ?
H18A C18 H18B 108.5 . . ?
C17 C19 C20 173.4(7) . . ?
C19 C20 H20 118.4 . . ?
C19 C20 C21 123.1(6) . . ?
C21 C20 H20 118.4 . . ?
C22 C21 C20 122.4(6) . . ?
C26 C21 C20 119.7(6) . . ?
C26 C21 C22 117.7(6) . . ?
C21 C22 H22 119.3 . . ?
C23 C22 C21 121.3(6) . . ?
C23 C22 H22 119.3 . . ?
C22 C23 H23 120.4 . . ?
C22 C23 C24 119.3(7) . . ?
C24 C23 H23 120.4 . . ?
C23 C24 H24 119.9 . . ?
C25 C24 C23 120.3(7) . . ?
C25 C24 H24 119.9 . . ?
C24 C25 H25 119.8 . . ?
C24 C25 C26 120.4(7) . . ?
C26 C25 H25 119.8 . . ?
C21 C26 H26 119.5 . . ?
C25 C26 C21 121.0(7) . . ?
C25 C26 H26 119.5 . . ?

loop_
_geom_torsion_atom_site_label_1
_geom_torsion_atom_site_label_2
_geom_torsion_atom_site_label_3
_geom_torsion_atom_site_label_4
_geom_torsion
_geom_torsion_site_symmetry_1
_geom_torsion_site_symmetry_2
_geom_torsion_site_symmetry_3
_geom_torsion_site_symmetry_4
_geom_torsion_publ_flag
Br1 C12 C13 Br2 0.8(8) . . . . ?
Br1 C12 C13 C14 178.4(5) . . . . ?
Br2 C13 C14 C15 178.6(5) . . . . ?
S1 N1 C10 C11 94.6(6) . . . . ?
S1 N1 C10 C15 -85.9(6) . . . . ?
S1 N1 C18 C17 112.7(5) . . . . ?
S1 C5 C6 C7 178.3(5) . . . . ?
S1 C5 C6 C8 -0.9(9) . . . . ?
O1 S1 N1 C10 39.3(5) . . . . ?
O1 S1 N1 C18 -119.5(5) . . . . ?
O1 S1 C5 C4 -15.4(6) . . . . ?
O1 S1 C5 C6 168.0(5) . . . . ?
O2 S1 N1 C10 167.4(4) . . . . ?
O2 S1 N1 C18 8.5(6) . . . . ?
O2 S1 C5 C4 -145.8(5) . . . . ?
O2 S1 C5 C6 37.5(6) . . . . ?
N1 S1 C5 C4 100.7(5) . . . . ?
N1 S1 C5 C6 -75.9(5) . . . . ?
N1 C10 C11 C12 -176.5(6) . . . . ?
N1 C10 C15 N2 -4.1(9) . . . . ?
N1 C10 C15 C14 176.6(5) . . . . ?
N2 C16 C17 C18 86.2(7) . . . . ?
N2 C16 C17 C19 -85.5(8) . . . . ?
C1 C2 C3 C4 179.5(6) . . . . ?
C1 C2 C7 C6 178.6(6) . . . . ?
C2 C3 C4 C5 3.3(10) . . . . ?
C2 C3 C4 C9 -175.4(6) . . . . ?
C3 C2 C7 C6 -0.6(10) . . . . ?
C3 C4 C5 S1 -180.0(5) . . . . ?
C3 C4 C5 C6 -3.5(9) . . . . ?
C4 C5 C6 C7 1.7(9) . . . . ?
C4 C5 C6 C8 -177.6(6) . . . . ?
C5 S1 N1 C10 -76.4(5) . . . . ?
C5 S1 N1 C18 124.7(5) . . . . ?
C5 C6 C7 C2 0.4(10) . . . . ?
C7 C2 C3 C4 -1.3(10) . . . . ?
C8 C6 C7 C2 179.7(6) . . . . ?
C9 C4 C5 S1 -1.4(9) . . . . ?
C9 C4 C5 C6 175.1(6) . . . . ?
C10 N1 C18 C17 -45.7(7) . . . . ?
C10 C11 C12 Br1 179.1(5) . . . . ?
C10 C11 C12 C13 -1.4(9) . . . . ?
C11 C10 C15 N2 175.3(6) . . . . ?
C11 C10 C15 C14 -3.9(9) . . . . ?
C11 C12 C13 Br2 -178.6(5) . . . . ?
C11 C12 C13 C14 -1.0(10) . . . . ?
C12 C13 C14 C15 1.0(10) . . . . ?
C13 C14 C15 N2 -177.8(6) . . . . ?
C13 C14 C15 C10 1.5(9) . . . . ?
C15 N2 C16 C17 -23.0(9) . . . . ?
C15 C10 C11 C12 4.0(10) . . . . ?
C16 N2 C15 C10 -28.9(9) . . . . ?
C16 N2 C15 C14 150.4(6) . . . . ?
C16 C17 C18 N1 -45.1(7) . . . . ?
C18 N1 C10 C11 -105.6(7) . . . . ?
C18 N1 C10 C15 73.9(8) . . . . ?
C19 C17 C18 N1 126.6(7) . . . . ?
C19 C20 C21 C22 -18.9(11) . . . . ?
C19 C20 C21 C26 155.9(7) . . . . ?
C20 C21 C22 C23 174.0(6) . . . . ?
C20 C21 C26 C25 -174.3(6) . . . . ?
C21 C22 C23 C24 0.2(10) . . . . ?
C22 C21 C26 C25 0.8(10) . . . . ?
C22 C23 C24 C25 0.7(10) . . . . ?
C23 C24 C25 C26 -0.8(10) . . . . ?
C24 C25 C26 C21 0.1(10) . . . . ?
C26 C21 C22 C23 -0.9(10) . . . . ?

_shelx_res_file                  
;
TITL 4_a.res in P2(1)2(1)2(1)
    4.res
    created by SHELXL-2018/3 at 18:38:10 on 13-Oct-2022
REM Old TITL 4 in P2(1)2(1)2(1)
REM SHELXT solution in P2(1)2(1)2(1): R1 0.078, Rweak 0.029, Alpha 0.005
REM <I/s> 0.724 for 23 systematic absences, Orientation as input
REM Flack x = 0.058 ( 0.010 ) from 1432 Parsons' quotients
REM Formula found by SHELXT: C26 N2 O2 S Br2
CELL 0.71073 5.8154 17.4004 23.7762 90 90 90
ZERR 4 0.0007 0.0021 0.0029 0 0 0
LATT -1
SYMM 0.5-X,-Y,0.5+Z
SYMM -X,0.5+Y,0.5-Z
SYMM 0.5+X,0.5-Y,-Z
SFAC C H Br N O S
UNIT 104 96 8 8 8 4

L.S. 10
PLAN  2
SIZE 0.2 0.18 0.16
TEMP -173.15
CONF
list 4
MORE -1
BOND $H
fmap 2
acta
MERG 0
REM <olex2.extras>
REM <HklSrc "%.\\4.hkl">
REM </olex2.extras>

WGHT    0.064400
FVAR       0.44587
BR1   3    0.117233    0.358733    0.361808    11.00000    0.01875    0.01988 =
         0.03162   -0.00644   -0.00070   -0.00259
BR2   3    0.533010    0.385956    0.263864    11.00000    0.03229    0.02484 =
         0.02050   -0.00758    0.00119    0.00121
S1    6    0.673284    0.549566    0.528172    11.00000    0.01521    0.02162 =
         0.01613   -0.00159   -0.00173   -0.00023
O1    5    0.886062    0.521911    0.504751    11.00000    0.01267    0.02965 =
         0.02577    0.00243   -0.00048   -0.00051
O2    5    0.684045    0.610237    0.568812    11.00000    0.02234    0.02668 =
         0.02358   -0.00673   -0.00546   -0.00241
N1    4    0.508521    0.581542    0.476768    11.00000    0.02089    0.01500 =
         0.01480   -0.00076   -0.00265    0.00265
N2    4    0.843136    0.608802    0.388052    11.00000    0.01626    0.02254 =
         0.02728   -0.00134    0.00128   -0.00013
AFIX  43
H2    2    0.977453    0.602155    0.371713    11.00000   -1.20000
AFIX   0
C1    1    0.121450    0.283162    0.625205    11.00000    0.02902    0.03499 =
         0.03319    0.00408   -0.00054   -0.00403
AFIX 137
H1A   2    0.154408    0.235666    0.604572    11.00000   -1.50000
H1B   2   -0.042864    0.295027    0.622322    11.00000   -1.50000
H1C   2    0.163132    0.276505    0.664843    11.00000   -1.50000
AFIX   0
C2    1    0.258594    0.347837    0.600546    11.00000    0.02088    0.02943 =
         0.02113    0.00340   -0.00332   -0.00432
C3    1    0.448797    0.335156    0.566137    11.00000    0.02311    0.01972 =
         0.02099    0.00131   -0.00601    0.00160
AFIX  43
H3    2    0.492759    0.283630    0.558464    11.00000   -1.20000
AFIX   0
C4    1    0.577191    0.394194    0.542518    11.00000    0.01629    0.02334 =
         0.01949   -0.00163    0.00020    0.00074
C5    1    0.518994    0.469797    0.556346    11.00000    0.01643    0.02255 =
         0.01667   -0.00032   -0.00808   -0.00478
C6    1    0.325589    0.486232    0.591155    11.00000    0.02051    0.02706 =
         0.01518   -0.00256   -0.00567    0.00388
C7    1    0.202173    0.424749    0.611821    11.00000    0.01679    0.02911 =
         0.01947    0.00184    0.00025    0.00725
AFIX  43
H7    2    0.072289    0.434961    0.634873    11.00000   -1.20000
AFIX   0
C8    1    0.243147    0.566594    0.606753    11.00000    0.01437    0.02823 =
         0.02620   -0.00508    0.00226    0.00202
AFIX 137
H8A   2    0.357714    0.591431    0.630905    11.00000   -1.50000
H8B   2    0.096559    0.562954    0.626910    11.00000   -1.50000
H8C   2    0.222158    0.597073    0.572475    11.00000   -1.50000
AFIX   0
C9    1    0.768456    0.370595    0.502248    11.00000    0.02423    0.02736 =
         0.03137   -0.00709    0.00415    0.00623
AFIX 137
H9A   2    0.917681    0.384857    0.518304    11.00000   -1.50000
H9B   2    0.747439    0.396879    0.466158    11.00000   -1.50000
H9C   2    0.763241    0.314874    0.496387    11.00000   -1.50000
AFIX   0
C10   1    0.511092    0.537032    0.425503    11.00000    0.01246    0.01414 =
         0.01535   -0.00027   -0.00113   -0.00367
C11   1    0.342695    0.481596    0.417890    11.00000    0.01630    0.01892 =
         0.01600   -0.00180    0.00139    0.00274
AFIX  43
H11   2    0.224419    0.475589    0.445098    11.00000   -1.20000
AFIX   0
C12   1    0.346581    0.434924    0.370658    11.00000    0.01782    0.01629 =
         0.01920   -0.00143   -0.00287   -0.00193
C13   1    0.519583    0.446090    0.330618    11.00000    0.02144    0.01774 =
         0.01627   -0.00118   -0.00041    0.00758
C14   1    0.680947    0.502517    0.336899    11.00000    0.02191    0.01708 =
         0.01647    0.00077    0.00493    0.00607
AFIX  43
H14   2    0.794711    0.509054    0.308626    11.00000   -1.20000
AFIX   0
C15   1    0.683022    0.551471    0.384420    11.00000    0.01300    0.01802 =
         0.01799   -0.00141   -0.00291    0.00664
C16   1    0.799420    0.681352    0.418295    11.00000    0.01712    0.01788 =
         0.02459   -0.00052   -0.00389   -0.00739
AFIX  23
H16A  2    0.875674    0.724064    0.398075    11.00000   -1.20000
H16B  2    0.867573    0.678141    0.456378    11.00000   -1.20000
AFIX   0
C17   1    0.544663    0.698551    0.423433    11.00000    0.01949    0.01801 =
         0.02145   -0.00206   -0.00011   -0.00208
C18   1    0.429543    0.661636    0.473850    11.00000    0.02516    0.01641 =
         0.02314   -0.00111    0.00236    0.00357
AFIX  23
H18A  2    0.471870    0.689381    0.508696    11.00000   -1.20000
H18B  2    0.260273    0.663416    0.469611    11.00000   -1.20000
AFIX   0
C19   1    0.426881    0.733940    0.384126    11.00000    0.03011    0.01613 =
         0.01925   -0.00794    0.00337   -0.00271
C20   1    0.292272    0.762776    0.344973    11.00000    0.02827    0.01579 =
         0.02203    0.00289    0.00032   -0.00033
AFIX  43
H20   2    0.263879    0.816541    0.345125    11.00000   -1.20000
AFIX   0
C21   1    0.183683    0.715728    0.300987    11.00000    0.01646    0.01600 =
         0.02329    0.00310    0.00162   -0.00033
C22   1    0.263594    0.642033    0.286943    11.00000    0.01787    0.02183 =
         0.01792    0.00176    0.00124   -0.00273
AFIX  43
H22   2    0.400910    0.623390    0.303744    11.00000   -1.20000
AFIX   0
C23   1    0.146010    0.595905    0.249019    11.00000    0.02885    0.02828 =
         0.02092   -0.00013    0.00345    0.00258
AFIX  43
H23   2    0.201919    0.546105    0.240009    11.00000   -1.20000
AFIX   0
C24   1   -0.056091    0.623585    0.224160    11.00000    0.03234    0.02294 =
         0.02183    0.00186   -0.00376   -0.00892
AFIX  43
H24   2   -0.138699    0.592197    0.198459    11.00000   -1.20000
AFIX   0
C25   1   -0.135165    0.695808    0.236776    11.00000    0.02720    0.03998 =
         0.02187    0.01217   -0.00501   -0.00297
AFIX  43
H25   2   -0.271241    0.714442    0.219376    11.00000   -1.20000
AFIX   0
C26   1   -0.017975    0.741725    0.274697    11.00000    0.03294    0.02100 =
         0.01922    0.00601    0.00361    0.00608
AFIX  43
H26   2   -0.074893    0.791607    0.283064    11.00000   -1.20000
AFIX   0
HKLF 4


REM  4_a.res in P2(1)2(1)2(1)
REM wR2 = 0.1185, GooF = S = 1.039, Restrained GooF = 1.039 for all data
REM R1 = 0.0472 for 4599 Fo > 4sig(Fo) and 0.0661 for all 5619 data
REM 301 parameters refined using 0 restraints

END

WGHT      0.0644      0.0000

REM Highest difference peak  0.877,  deepest hole -0.611,  1-sigma level  0.118
Q1    1   0.5383  0.4398  0.2619  11.00000  0.05    0.88
Q2    1   0.1192  0.3029  0.3581  11.00000  0.05    0.79
;
_shelx_res_checksum              31095
####################################################################### 
# 
# This file contains crystal structure data downloaded from the 
# Cambridge Structural Database (CSD) hosted by the Cambridge 
# Crystallographic Data Centre (CCDC).
# 
# Full information about CCDC data access policies and citation 
# guidelines are available at http://www.ccdc.cam.ac.uk/access/V1 
# 
# Audit and citation data items may have been added by the CCDC. 
# Please retain this information to preserve the provenance of 
# this file and to allow appropriate attribution of the data. 
# 
#######################################################################

data_cu_20221205_zh_yn_lpf_0m
_database_code_depnum_ccdc_archive 'CCDC 2251582'
loop_
_audit_author_name
_audit_author_address
'luo pengfei'
;yunnan
China
;
_audit_update_record             
;
2023-03-25 deposited with the CCDC.	2023-09-20 downloaded from the CCDC.
;
_audit_creation_date             2022-12-06
_audit_creation_method           
;
Olex2 1.5
(compiled 2022.04.07 svn.rca3783a0 for OlexSys, GUI svn.r6498)
;
_shelx_SHELXL_version_number     2018/3
_chemical_name_common            ?
_chemical_name_systematic        ?
_chemical_formula_moiety         'C26 H25 N O5 S'
_chemical_formula_sum            'C26 H25 N O5 S'
_chemical_formula_weight         463.53
_chemical_absolute_configuration AD
_chemical_melting_point          ?
loop_
_atom_type_symbol
_atom_type_description
_atom_type_scat_dispersion_real
_atom_type_scat_dispersion_imag
_atom_type_scat_source
C C 0.0181 0.0091 'International Tables Vol C Tables 4.2.6.8 and 6.1.1.4'
H H 0.0000 0.0000 'International Tables Vol C Tables 4.2.6.8 and 6.1.1.4'
N N 0.0311 0.0180 'International Tables Vol C Tables 4.2.6.8 and 6.1.1.4'
O O 0.0492 0.0322 'International Tables Vol C Tables 4.2.6.8 and 6.1.1.4'
S S 0.3331 0.5567 'International Tables Vol C Tables 4.2.6.8 and 6.1.1.4'

_shelx_space_group_comment       
;
The symmetry employed for this shelxl refinement is uniquely defined
by the following loop, which should always be used as a source of
symmetry information in preference to the above space-group names.
They are only intended as comments.
;
_space_group_crystal_system      orthorhombic
_space_group_IT_number           19
_space_group_name_H-M_alt        'P 21 21 21'
_space_group_name_Hall           'P 2ac 2ab'
loop_
_space_group_symop_operation_xyz
'x, y, z'
'-x+1/2, -y, z+1/2'
'-x, y+1/2, -z+1/2'
'x+1/2, -y+1/2, -z'

_cell_length_a                   6.04550(10)
_cell_length_b                   15.2328(3)
_cell_length_c                   25.3404(5)
_cell_angle_alpha                90
_cell_angle_beta                 90
_cell_angle_gamma                90
_cell_volume                     2333.59(8)
_cell_formula_units_Z            4
_cell_measurement_reflns_used    8055
_cell_measurement_temperature    193.00
_cell_measurement_theta_max      68.354
_cell_measurement_theta_min      3.385
_shelx_estimated_absorpt_T_max   0.848
_shelx_estimated_absorpt_T_min   0.801
_exptl_absorpt_coefficient_mu    1.546
_exptl_absorpt_correction_T_max  0.5849
_exptl_absorpt_correction_T_min  0.4571
_exptl_absorpt_correction_type   multi-scan
_exptl_absorpt_process_details   
;
SADABS-2016/2 (Bruker,2016/2) was used for absorption correction.
wR2(int) was 0.1595 before and 0.0771 after correction.
The Ratio of minimum to maximum transmission is 0.7815.
The \l/2 correction factor is Not present.
;
_exptl_absorpt_special_details   ?
_exptl_crystal_colour            ?
_exptl_crystal_density_diffrn    1.319
_exptl_crystal_density_meas      ?
_exptl_crystal_density_method    ?
_exptl_crystal_description       block
_exptl_crystal_F_000             976
_exptl_crystal_size_max          0.15
_exptl_crystal_size_mid          0.13
_exptl_crystal_size_min          0.11
_exptl_transmission_factor_max   ?
_exptl_transmission_factor_min   ?
_diffrn_reflns_av_R_equivalents  0.0586
_diffrn_reflns_av_unetI/netI     0.0437
_diffrn_reflns_Laue_measured_fraction_full 0.997
_diffrn_reflns_Laue_measured_fraction_max 0.996
_diffrn_reflns_limit_h_max       7
_diffrn_reflns_limit_h_min       -7
_diffrn_reflns_limit_k_max       18
_diffrn_reflns_limit_k_min       -18
_diffrn_reflns_limit_l_max       30
_diffrn_reflns_limit_l_min       -30
_diffrn_reflns_number            23877
_diffrn_reflns_point_group_measured_fraction_full 0.997
_diffrn_reflns_point_group_measured_fraction_max 0.995
_diffrn_reflns_theta_full        67.679
_diffrn_reflns_theta_max         68.410
_diffrn_reflns_theta_min         3.385
_diffrn_ambient_temperature      193.00
_diffrn_detector_area_resol_mean ?
_diffrn_measured_fraction_theta_full 0.997
_diffrn_measured_fraction_theta_max 0.996
_diffrn_measurement_device_type  'Bruker D8 VENTURE'
_diffrn_measurement_method       '\f and \w scans'
_diffrn_radiation_type           CuK\a
_diffrn_radiation_wavelength     1.54178
_diffrn_source                   ?
_diffrn_source_current           1.1
_diffrn_source_power             0.05500000000000001
_diffrn_source_voltage           50.0
_diffrn_standards_number         0
_reflns_Friedel_coverage         0.720
_reflns_Friedel_fraction_full    0.997
_reflns_Friedel_fraction_max     0.994
_reflns_number_gt                3906
_reflns_number_total             4285
_reflns_special_details          
;
 Reflections were merged by SHELXL according to the crystal
 class for the calculation of statistics and refinement.
 
 _reflns_Friedel_fraction is defined as the number of unique
 Friedel pairs measured divided by the number that would be
 possible theoretically, ignoring centric projections and
 systematic absences.
;
_reflns_threshold_expression     'I > 2\s(I)'
_computing_cell_refinement       'SAINT V8.40B (?, 2016)'
_computing_data_collection       ?
_computing_data_reduction        'SAINT V8.40B (?, 2016)'
_computing_molecular_graphics    'Olex2 1.5 (Dolomanov et al., 2009)'
_computing_publication_material  'Olex2 1.5 (Dolomanov et al., 2009)'
_computing_structure_refinement  'XL  (Sheldrick, 2008)'
_computing_structure_solution    'olex2.solve 1.5 (Bourhis et al., 2015)'
_refine_diff_density_max         0.254
_refine_diff_density_min         -0.209
_refine_diff_density_rms         0.054
_refine_ls_abs_structure_details 
;
 Flack x determined using 1529 quotients [(I+)-(I-)]/[(I+)+(I-)]
 (Parsons, Flack and Wagner, Acta Cryst. B69 (2013) 249-259).
;
_refine_ls_abs_structure_Flack   0.024(8)
_refine_ls_extinction_coef       0.0037(5)
_refine_ls_extinction_expression Fc^*^=kFc[1+0.001xFc^2^\l^3^/sin(2\q)]^-1/4^
_refine_ls_extinction_method     'SHELXL-2018/3 (Sheldrick 2018)'
_refine_ls_goodness_of_fit_ref   1.047
_refine_ls_hydrogen_treatment    constr
_refine_ls_matrix_type           full
_refine_ls_number_parameters     339
_refine_ls_number_reflns         4285
_refine_ls_number_restraints     0
_refine_ls_R_factor_all          0.0406
_refine_ls_R_factor_gt           0.0366
_refine_ls_restrained_S_all      1.047
_refine_ls_shift/su_max          0.001
_refine_ls_shift/su_mean         0.000
_refine_ls_structure_factor_coef Fsqd
_refine_ls_weighting_details     
'w=1/[\s^2^(Fo^2^)+(0.0520P)^2^+0.2165P] where P=(Fo^2^+2Fc^2^)/3'
_refine_ls_weighting_scheme      calc
_refine_ls_wR_factor_gt          0.0922
_refine_ls_wR_factor_ref         0.0954
_refine_special_details          ?
_olex2_refinement_description    
;
1. Fixed Uiso
 At 1.2 times of:
  All C(H) groups, All C(H,H) groups
 At 1.5 times of:
  All C(H,H,H) groups
2. Others
 Sof(C25A)=Sof(C26A)=Sof(H26D)=Sof(H26E)=Sof(H26F)=Sof(O4A)=Sof(O5A)=1-FVAR(1)
 Sof(C25)=Sof(C26)=Sof(H26A)=Sof(H26B)=Sof(H26C)=Sof(O4)=Sof(O5)=FVAR(1)
3.a Secondary CH2 refined with riding coordinates:
 C14(H14A,H14B), C24(H24A,H24B)
3.b Aromatic/amide H refined with riding coordinates:
 C2(H2), C3(H3), C6(H6), C7(H7), C9(H9), C10(H10), C11(H11), C12(H12),
 C13(H13), C17(H17), C19(H19), C20(H20), C21(H21), C22(H22), C23(H23)
3.c Idealised Me refined as rotating group:
 C5(H5A,H5B,H5C), C26(H26A,H26B,H26C), C26A(H26D,H26E,H26F)
;
_atom_sites_solution_hydrogens   geom
_atom_sites_solution_primary     iterative
_atom_sites_solution_secondary   ?
loop_
_atom_site_label
_atom_site_type_symbol
_atom_site_fract_x
_atom_site_fract_y
_atom_site_fract_z
_atom_site_U_iso_or_equiv
_atom_site_adp_type
_atom_site_occupancy
_atom_site_site_symmetry_order
_atom_site_calc_flag
_atom_site_refinement_flags_posn
_atom_site_refinement_flags_adp
_atom_site_refinement_flags_occupancy
_atom_site_disorder_assembly
_atom_site_disorder_group
C1 C 0.3504(4) 0.88646(16) 0.34741(10) 0.0385(6) Uani 1 1 d . . . . .
C2 C 0.1503(5) 0.91647(19) 0.32804(12) 0.0487(6) Uani 1 1 d . . . . .
H2 H 0.091077 0.893465 0.296194 0.058 Uiso 1 1 calc R U . . .
C3 C 0.0381(6) 0.9806(2) 0.35588(14) 0.0598(8) Uani 1 1 d . . . . .
H3 H -0.098896 1.001854 0.342716 0.072 Uiso 1 1 calc R U . . .
C4 C 0.1212(7) 1.01430(19) 0.40251(14) 0.0640(10) Uani 1 1 d . . . . .
C5 C -0.0038(10) 1.0838(3) 0.43277(19) 0.1032(18) Uani 1 1 d . . . . .
H5A H 0.077417 1.139419 0.431079 0.155 Uiso 1 1 calc R U . . .
H5B H -0.019004 1.065606 0.469685 0.155 Uiso 1 1 calc R U . . .
H5C H -0.150862 1.091513 0.417185 0.155 Uiso 1 1 calc R U . . .
C6 C 0.3227(7) 0.9831(2) 0.42080(13) 0.0642(9) Uani 1 1 d . . . . .
H6 H 0.382294 1.006180 0.452581 0.077 Uiso 1 1 calc R U . . .
C7 C 0.4380(6) 0.9193(2) 0.39392(11) 0.0527(7) Uani 1 1 d . . . . .
H7 H 0.575270 0.898240 0.407008 0.063 Uiso 1 1 calc R U . . .
C8 C 0.3718(4) 0.68208(16) 0.38170(10) 0.0409(6) Uani 1 1 d . . . . .
C9 C 0.1987(5) 0.70171(19) 0.41569(12) 0.0499(6) Uani 1 1 d . . . . .
H9 H 0.074724 0.734206 0.403480 0.060 Uiso 1 1 calc R U . . .
C10 C 0.2086(6) 0.6733(2) 0.46781(13) 0.0588(8) Uani 1 1 d . . . . .
H10 H 0.090349 0.685958 0.491325 0.071 Uiso 1 1 calc R U . . .
C11 C 0.3900(6) 0.6269(2) 0.48532(12) 0.0612(8) Uani 1 1 d . . . . .
H11 H 0.397891 0.608649 0.521112 0.073 Uiso 1 1 calc R U . . .
C12 C 0.5593(6) 0.6070(2) 0.45130(13) 0.0610(8) Uani 1 1 d . . . . .
H12 H 0.682422 0.574017 0.463533 0.073 Uiso 1 1 calc R U . . .
C13 C 0.5519(5) 0.63460(19) 0.39917(12) 0.0504(7) Uani 1 1 d . . . . .
H13 H 0.669623 0.620969 0.375734 0.060 Uiso 1 1 calc R U . . .
C14 C 0.1743(5) 0.68081(17) 0.29491(11) 0.0445(6) Uani 1 1 d . . . . .
H14A H 0.170141 0.713554 0.261175 0.053 Uiso 1 1 calc R U . . .
H14B H 0.034468 0.692107 0.314072 0.053 Uiso 1 1 calc R U . . .
C15 C 0.1983(5) 0.58396(18) 0.28422(12) 0.0482(6) Uani 1 1 d . . . . .
C16 C 0.0521(6) 0.52708(19) 0.30135(11) 0.0545(8) Uani 1 1 d . . . . .
C17 C -0.0921(6) 0.47002(18) 0.31807(12) 0.0537(7) Uani 1 1 d . . . . .
H17 H -0.210366 0.455791 0.294924 0.064 Uiso 1 1 calc R U . . .
C18 C -0.0880(6) 0.42544(18) 0.36982(12) 0.0520(7) Uani 1 1 d . . . . .
C19 C 0.0748(8) 0.4434(2) 0.40656(15) 0.0737(11) Uani 1 1 d . . . . .
H19 H 0.186020 0.485749 0.399163 0.088 Uiso 1 1 calc R U . . .
C20 C 0.0740(10) 0.3991(4) 0.45428(17) 0.0994(16) Uani 1 1 d . . . . .
H20 H 0.184354 0.411611 0.479891 0.119 Uiso 1 1 calc R U . . .
C21 C -0.0853(11) 0.3370(3) 0.46492(18) 0.0972(16) Uani 1 1 d . . . . .
H21 H -0.083581 0.306483 0.497609 0.117 Uiso 1 1 calc R U . . .
C22 C -0.2435(8) 0.3195(3) 0.42907(17) 0.0828(12) Uani 1 1 d . . . . .
H22 H -0.353485 0.276714 0.436563 0.099 Uiso 1 1 calc R U . . .
C23 C -0.2465(6) 0.3636(2) 0.38129(14) 0.0645(8) Uani 1 1 d . . . . .
H23 H -0.358940 0.350982 0.356222 0.077 Uiso 1 1 calc R U . . .
C24 C 0.3992(6) 0.5548(2) 0.25429(13) 0.0585(8) Uani 1 1 d . . . . .
H24A H 0.534450 0.569894 0.274344 0.070 Uiso 1 1 calc R U . . .
H24B H 0.395519 0.490385 0.249260 0.070 Uiso 1 1 calc R U . . .
C25 C 0.6053(14) 0.6437(5) 0.2058(3) 0.0450(16) Uani 0.586(9) 1 d . . P A 1
C25A C 0.5261(16) 0.6474(7) 0.1715(4) 0.047(2) Uani 0.414(9) 1 d . . P A 2
C26 C 0.8423(17) 0.7356(7) 0.1741(5) 0.084(3) Uani 0.586(9) 1 d . . P A 1
H26A H 0.898864 0.765591 0.142662 0.126 Uiso 0.586(9) 1 calc R U P A 1
H26B H 0.946590 0.689649 0.184790 0.126 Uiso 0.586(9) 1 calc R U P A 1
H26C H 0.825314 0.778061 0.202864 0.126 Uiso 0.586(9) 1 calc R U P A 1
C26A C 0.7726(16) 0.7473(7) 0.1510(4) 0.054(2) Uani 0.414(9) 1 d . . P A 2
H26D H 0.660254 0.748117 0.123110 0.081 Uiso 0.414(9) 1 calc R U P A 2
H26E H 0.916919 0.733032 0.135625 0.081 Uiso 0.414(9) 1 calc R U P A 2
H26F H 0.779756 0.805185 0.167817 0.081 Uiso 0.414(9) 1 calc R U P A 2
N1 N 0.3650(4) 0.71058(14) 0.32711(8) 0.0411(5) Uani 1 1 d . . . . .
O1 O 0.4611(4) 0.81754(13) 0.25776(8) 0.0589(6) Uani 1 1 d . . . . .
O2 O 0.7082(3) 0.79767(15) 0.33480(10) 0.0617(6) Uani 1 1 d . . . . .
O3 O 0.4018(4) 0.59782(17) 0.20421(10) 0.0711(7) Uani 1 1 d . . . . .
O4 O 0.7554(6) 0.6421(3) 0.2347(2) 0.0619(15) Uani 0.586(9) 1 d . . P A 1
O4A O 0.4891(12) 0.6739(4) 0.1273(2) 0.070(2) Uani 0.414(9) 1 d . . P A 2
O5 O 0.5929(9) 0.6896(4) 0.16020(17) 0.0572(15) Uani 0.586(9) 1 d . . P A 1
O5A O 0.7006(16) 0.6659(5) 0.1995(3) 0.057(2) Uani 0.414(9) 1 d . . P A 2
S1 S 0.49059(11) 0.80295(4) 0.31321(3) 0.0438(2) Uani 1 1 d . . . . .

loop_
_atom_site_aniso_label
_atom_site_aniso_U_11
_atom_site_aniso_U_22
_atom_site_aniso_U_33
_atom_site_aniso_U_23
_atom_site_aniso_U_13
_atom_site_aniso_U_12
C1 0.0407(14) 0.0302(12) 0.0447(13) 0.0025(10) 0.0071(10) -0.0026(10)
C2 0.0471(16) 0.0426(14) 0.0564(15) 0.0026(12) 0.0053(12) 0.0036(12)
C3 0.0532(19) 0.0452(15) 0.081(2) 0.0128(15) 0.0184(16) 0.0131(14)
C4 0.088(3) 0.0337(14) 0.0703(19) 0.0002(13) 0.0425(19) -0.0010(16)
C5 0.142(4) 0.058(2) 0.110(3) -0.003(2) 0.076(3) 0.021(3)
C6 0.083(3) 0.0523(18) 0.0567(17) -0.0114(14) 0.0161(17) -0.0062(18)
C7 0.0551(18) 0.0491(15) 0.0540(15) -0.0024(13) 0.0012(13) -0.0019(13)
C8 0.0409(14) 0.0317(12) 0.0501(13) -0.0009(10) -0.0024(11) -0.0013(11)
C9 0.0489(15) 0.0392(14) 0.0618(16) 0.0032(13) 0.0051(12) 0.0048(13)
C10 0.065(2) 0.0520(18) 0.0590(17) 0.0023(14) 0.0145(15) 0.0010(15)
C11 0.072(2) 0.0585(19) 0.0529(16) 0.0063(14) -0.0052(15) -0.0053(17)
C12 0.0547(19) 0.0643(19) 0.0640(18) 0.0059(15) -0.0151(14) 0.0047(15)
C13 0.0423(16) 0.0488(15) 0.0602(16) -0.0038(13) -0.0051(12) 0.0046(12)
C14 0.0406(13) 0.0360(13) 0.0567(14) 0.0010(11) -0.0072(11) 0.0027(11)
C15 0.0526(16) 0.0355(14) 0.0565(15) -0.0022(12) -0.0167(13) 0.0027(12)
C16 0.069(2) 0.0389(14) 0.0554(16) -0.0032(12) -0.0203(14) 0.0008(14)
C17 0.0611(17) 0.0392(14) 0.0609(16) 0.0009(13) -0.0217(14) -0.0030(14)
C18 0.0605(18) 0.0365(14) 0.0588(16) 0.0001(12) -0.0113(13) 0.0041(13)
C19 0.091(3) 0.061(2) 0.069(2) 0.0048(16) -0.0305(19) -0.0055(19)
C20 0.131(4) 0.095(3) 0.072(2) 0.011(2) -0.038(3) 0.008(3)
C21 0.141(4) 0.082(3) 0.068(2) 0.023(2) 0.006(3) 0.033(3)
C22 0.092(3) 0.069(3) 0.087(3) 0.023(2) 0.019(2) 0.007(2)
C23 0.063(2) 0.0556(18) 0.076(2) 0.0063(16) -0.0028(17) -0.0005(16)
C24 0.0620(19) 0.0440(16) 0.0695(19) -0.0095(14) -0.0200(15) 0.0124(14)
C25 0.046(4) 0.046(3) 0.043(4) -0.005(3) 0.003(3) 0.004(3)
C25A 0.055(5) 0.044(5) 0.043(5) 0.002(3) 0.008(5) 0.012(4)
C26 0.071(6) 0.084(6) 0.097(7) 0.003(5) 0.014(5) -0.026(4)
C26A 0.038(5) 0.067(6) 0.057(5) -0.001(5) 0.002(4) -0.014(4)
N1 0.0409(11) 0.0319(10) 0.0506(12) 0.0007(9) -0.0001(9) 0.0001(9)
O1 0.0785(15) 0.0459(11) 0.0523(10) -0.0010(8) 0.0211(10) -0.0019(10)
O2 0.0361(10) 0.0508(12) 0.0983(16) -0.0052(11) 0.0067(10) -0.0026(10)
O3 0.0572(13) 0.0610(13) 0.0950(17) 0.0129(13) 0.0148(12) 0.0034(12)
O4 0.046(2) 0.065(3) 0.076(3) -0.005(2) -0.0045(19) 0.0010(19)
O4A 0.076(4) 0.081(4) 0.053(4) 0.010(3) -0.009(3) 0.011(4)
O5 0.063(3) 0.058(3) 0.050(3) 0.002(2) 0.009(2) -0.002(3)
O5A 0.065(5) 0.058(4) 0.050(5) 0.005(3) 0.002(4) 0.003(4)
S1 0.0398(3) 0.0342(3) 0.0575(4) -0.0021(3) 0.0114(3) -0.0001(3)

_geom_special_details            
;
 All esds (except the esd in the dihedral angle between two l.s. planes)
 are estimated using the full covariance matrix.  The cell esds are taken
 into account individually in the estimation of esds in distances, angles
 and torsion angles; correlations between esds in cell parameters are only
 used when they are defined by crystal symmetry.  An approximate (isotropic)
 treatment of cell esds is used for estimating esds involving l.s. planes.
;
loop_
_geom_bond_atom_site_label_1
_geom_bond_atom_site_label_2
_geom_bond_distance
_geom_bond_site_symmetry_2
_geom_bond_publ_flag
C1 C2 1.383(4) . ?
C1 C7 1.386(4) . ?
C1 S1 1.757(3) . ?
C2 H2 0.9500 . ?
C2 C3 1.382(4) . ?
C3 H3 0.9500 . ?
C3 C4 1.383(5) . ?
C4 C5 1.510(5) . ?
C4 C6 1.387(6) . ?
C5 H5A 0.9800 . ?
C5 H5B 0.9800 . ?
C5 H5C 0.9800 . ?
C6 H6 0.9500 . ?
C6 C7 1.376(5) . ?
C7 H7 0.9500 . ?
C8 C9 1.388(4) . ?
C8 C13 1.380(4) . ?
C8 N1 1.451(3) . ?
C9 H9 0.9500 . ?
C9 C10 1.391(4) . ?
C10 H10 0.9500 . ?
C10 C11 1.378(5) . ?
C11 H11 0.9500 . ?
C11 C12 1.372(5) . ?
C12 H12 0.9500 . ?
C12 C13 1.387(4) . ?
C13 H13 0.9500 . ?
C14 H14A 0.9900 . ?
C14 H14B 0.9900 . ?
C14 C15 1.507(4) . ?
C14 N1 1.484(3) . ?
C15 C16 1.312(4) . ?
C15 C24 1.499(5) . ?
C16 C17 1.302(5) . ?
C17 H17 0.9500 . ?
C17 C18 1.477(4) . ?
C18 C19 1.382(5) . ?
C18 C23 1.375(5) . ?
C19 H19 0.9500 . ?
C19 C20 1.385(6) . ?
C20 H20 0.9500 . ?
C20 C21 1.376(8) . ?
C21 H21 0.9500 . ?
C21 C22 1.346(7) . ?
C22 H22 0.9500 . ?
C22 C23 1.385(5) . ?
C23 H23 0.9500 . ?
C24 H24A 0.9900 . ?
C24 H24B 0.9900 . ?
C24 O3 1.428(4) . ?
C25 O3 1.416(9) . ?
C25 O4 1.167(10) . ?
C25 O5 1.352(10) . ?
C25A O3 1.351(13) . ?
C25A O4A 1.211(13) . ?
C25A O5A 1.303(14) . ?
C26 H26A 0.9800 . ?
C26 H26B 0.9800 . ?
C26 H26C 0.9800 . ?
C26 O5 1.700(11) . ?
C26A H26D 0.9800 . ?
C26A H26E 0.9800 . ?
C26A H26F 0.9800 . ?
C26A O5A 1.800(13) . ?
N1 S1 1.637(2) . ?
O1 S1 1.434(2) . ?
O2 S1 1.427(2) . ?

loop_
_geom_angle_atom_site_label_1
_geom_angle_atom_site_label_2
_geom_angle_atom_site_label_3
_geom_angle
_geom_angle_site_symmetry_1
_geom_angle_site_symmetry_3
_geom_angle_publ_flag
C2 C1 C7 121.1(3) . . ?
C2 C1 S1 119.1(2) . . ?
C7 C1 S1 119.8(2) . . ?
C1 C2 H2 120.6 . . ?
C3 C2 C1 118.8(3) . . ?
C3 C2 H2 120.6 . . ?
C2 C3 H3 119.3 . . ?
C2 C3 C4 121.3(3) . . ?
C4 C3 H3 119.3 . . ?
C3 C4 C5 120.8(4) . . ?
C3 C4 C6 118.5(3) . . ?
C6 C4 C5 120.7(4) . . ?
C4 C5 H5A 109.5 . . ?
C4 C5 H5B 109.5 . . ?
C4 C5 H5C 109.5 . . ?
H5A C5 H5B 109.5 . . ?
H5A C5 H5C 109.5 . . ?
H5B C5 H5C 109.5 . . ?
C4 C6 H6 119.3 . . ?
C7 C6 C4 121.4(3) . . ?
C7 C6 H6 119.3 . . ?
C1 C7 H7 120.6 . . ?
C6 C7 C1 118.9(3) . . ?
C6 C7 H7 120.6 . . ?
C9 C8 N1 120.4(2) . . ?
C13 C8 C9 120.6(3) . . ?
C13 C8 N1 119.0(2) . . ?
C8 C9 H9 120.3 . . ?
C8 C9 C10 119.3(3) . . ?
C10 C9 H9 120.3 . . ?
C9 C10 H10 120.0 . . ?
C11 C10 C9 119.9(3) . . ?
C11 C10 H10 120.0 . . ?
C10 C11 H11 119.8 . . ?
C12 C11 C10 120.3(3) . . ?
C12 C11 H11 119.8 . . ?
C11 C12 H12 119.8 . . ?
C11 C12 C13 120.5(3) . . ?
C13 C12 H12 119.8 . . ?
C8 C13 C12 119.3(3) . . ?
C8 C13 H13 120.3 . . ?
C12 C13 H13 120.3 . . ?
H14A C14 H14B 108.3 . . ?
C15 C14 H14A 109.9 . . ?
C15 C14 H14B 109.9 . . ?
N1 C14 H14A 109.9 . . ?
N1 C14 H14B 109.9 . . ?
N1 C14 C15 108.9(2) . . ?
C16 C15 C14 121.5(3) . . ?
C16 C15 C24 121.2(3) . . ?
C24 C15 C14 117.3(3) . . ?
C17 C16 C15 179.4(4) . . ?
C16 C17 H17 117.1 . . ?
C16 C17 C18 125.8(3) . . ?
C18 C17 H17 117.1 . . ?
C19 C18 C17 121.2(3) . . ?
C23 C18 C17 119.4(3) . . ?
C23 C18 C19 119.3(3) . . ?
C18 C19 H19 120.4 . . ?
C18 C19 C20 119.3(4) . . ?
C20 C19 H19 120.4 . . ?
C19 C20 H20 119.7 . . ?
C21 C20 C19 120.6(4) . . ?
C21 C20 H20 119.7 . . ?
C20 C21 H21 120.0 . . ?
C22 C21 C20 120.1(4) . . ?
C22 C21 H21 120.0 . . ?
C21 C22 H22 119.9 . . ?
C21 C22 C23 120.2(4) . . ?
C23 C22 H22 119.9 . . ?
C18 C23 C22 120.5(4) . . ?
C18 C23 H23 119.7 . . ?
C22 C23 H23 119.7 . . ?
C15 C24 H24A 109.9 . . ?
C15 C24 H24B 109.9 . . ?
H24A C24 H24B 108.3 . . ?
O3 C24 C15 108.8(2) . . ?
O3 C24 H24A 109.9 . . ?
O3 C24 H24B 109.9 . . ?
O4 C25 O3 133.1(7) . . ?
O4 C25 O5 126.2(9) . . ?
O5 C25 O3 100.5(7) . . ?
O4A C25A O3 130.6(9) . . ?
O4A C25A O5A 125.6(12) . . ?
O5A C25A O3 103.7(10) . . ?
H26A C26 H26B 109.5 . . ?
H26A C26 H26C 109.5 . . ?
H26B C26 H26C 109.5 . . ?
O5 C26 H26A 109.5 . . ?
O5 C26 H26B 109.5 . . ?
O5 C26 H26C 109.5 . . ?
H26D C26A H26E 109.5 . . ?
H26D C26A H26F 109.5 . . ?
H26E C26A H26F 109.5 . . ?
O5A C26A H26D 109.5 . . ?
O5A C26A H26E 109.5 . . ?
O5A C26A H26F 109.5 . . ?
C8 N1 C14 117.1(2) . . ?
C8 N1 S1 116.71(17) . . ?
C14 N1 S1 120.32(17) . . ?
C25 O3 C24 102.2(4) . . ?
C25A O3 C24 143.9(5) . . ?
C25 O5 C26 89.3(6) . . ?
C25A O5A C26A 88.4(8) . . ?
N1 S1 C1 107.00(12) . . ?
O1 S1 C1 108.13(12) . . ?
O1 S1 N1 106.64(12) . . ?
O2 S1 C1 107.24(13) . . ?
O2 S1 N1 107.25(12) . . ?
O2 S1 O1 119.95(14) . . ?

loop_
_geom_torsion_atom_site_label_1
_geom_torsion_atom_site_label_2
_geom_torsion_atom_site_label_3
_geom_torsion_atom_site_label_4
_geom_torsion
_geom_torsion_site_symmetry_1
_geom_torsion_site_symmetry_2
_geom_torsion_site_symmetry_3
_geom_torsion_site_symmetry_4
_geom_torsion_publ_flag
C1 C2 C3 C4 -0.5(4) . . . . ?
C2 C1 C7 C6 -0.2(4) . . . . ?
C2 C1 S1 N1 -77.1(2) . . . . ?
C2 C1 S1 O1 37.5(2) . . . . ?
C2 C1 S1 O2 168.1(2) . . . . ?
C2 C3 C4 C5 -179.5(3) . . . . ?
C2 C3 C4 C6 0.7(4) . . . . ?
C3 C4 C6 C7 -0.7(5) . . . . ?
C4 C6 C7 C1 0.4(5) . . . . ?
C5 C4 C6 C7 179.6(3) . . . . ?
C7 C1 C2 C3 0.2(4) . . . . ?
C7 C1 S1 N1 101.1(2) . . . . ?
C7 C1 S1 O1 -144.4(2) . . . . ?
C7 C1 S1 O2 -13.7(3) . . . . ?
C8 C9 C10 C11 0.6(5) . . . . ?
C8 N1 S1 C1 -64.2(2) . . . . ?
C8 N1 S1 O1 -179.74(19) . . . . ?
C8 N1 S1 O2 50.6(2) . . . . ?
C9 C8 C13 C12 -0.4(4) . . . . ?
C9 C8 N1 C14 -57.8(3) . . . . ?
C9 C8 N1 S1 95.2(3) . . . . ?
C9 C10 C11 C12 -1.3(5) . . . . ?
C10 C11 C12 C13 1.2(5) . . . . ?
C11 C12 C13 C8 -0.3(5) . . . . ?
C13 C8 C9 C10 0.3(4) . . . . ?
C13 C8 N1 C14 121.7(3) . . . . ?
C13 C8 N1 S1 -85.3(3) . . . . ?
C14 C15 C24 O3 -58.7(3) . . . . ?
C14 N1 S1 C1 87.9(2) . . . . ?
C14 N1 S1 O1 -27.6(2) . . . . ?
C14 N1 S1 O2 -157.3(2) . . . . ?
C15 C14 N1 C8 -71.2(3) . . . . ?
C15 C14 N1 S1 136.7(2) . . . . ?
C15 C24 O3 C25 120.9(3) . . . . ?
C15 C24 O3 C25A 127.0(6) . . . . ?
C16 C15 C24 O3 122.7(3) . . . . ?
C16 C17 C18 C19 1.5(5) . . . . ?
C16 C17 C18 C23 -177.2(3) . . . . ?
C17 C18 C19 C20 -179.0(4) . . . . ?
C17 C18 C23 C22 178.6(3) . . . . ?
C18 C19 C20 C21 0.8(7) . . . . ?
C19 C18 C23 C22 -0.1(5) . . . . ?
C19 C20 C21 C22 -0.7(8) . . . . ?
C20 C21 C22 C23 0.2(7) . . . . ?
C21 C22 C23 C18 0.2(6) . . . . ?
C23 C18 C19 C20 -0.4(6) . . . . ?
N1 C8 C9 C10 179.7(3) . . . . ?
N1 C8 C13 C12 -179.9(3) . . . . ?
N1 C14 C15 C16 117.7(3) . . . . ?
N1 C14 C15 C24 -60.9(3) . . . . ?
O3 C25 O5 C26 179.0(5) . . . . ?
O3 C25A O5A C26A -167.0(6) . . . . ?
O4 C25 O3 C24 9.7(8) . . . . ?
O4 C25 O5 C26 -5.0(8) . . . . ?
O4A C25A O3 C24 176.4(6) . . . . ?
O4A C25A O5A C26A 10.2(9) . . . . ?
O5 C25 O3 C24 -174.7(4) . . . . ?
O5A C25A O3 C24 -6.7(10) . . . . ?
S1 C1 C2 C3 178.3(2) . . . . ?
S1 C1 C7 C6 -178.3(2) . . . . ?

_shelx_res_file                  
;
TITL cu_20221205_zh_yn_lpf_0m_a.res in P2(1)2(1)2(1)
    cu_20221205_zh_yn_lpf_0m.res
    created by SHELXL-2018/3 at 12:00:33 on 06-Dec-2022
REM Old TITL cu_20221205_Zh_YN_LPF_0m in P2(1)2(1)2(1)
REM SHELXT solution in P2(1)2(1)2(1): R1 0.158, Rweak 0.026, Alpha 0.011
REM <I/s> 0.326 for 27 systematic absences, Orientation as input
REM Flack x = 0.061 ( 0.009 ) from 1554 Parsons' quotients
REM Formula found by SHELXT: C5 N2 O4 S
CELL 1.54178 6.0455 15.2328 25.3404 90 90 90
ZERR 4 0.0001 0.0003 0.0005 0 0 0
LATT -1
SYMM 0.5-X,-Y,0.5+Z
SYMM -X,0.5+Y,0.5-Z
SYMM 0.5+X,0.5-Y,-Z
SFAC C H N O S
UNIT 104 100 4 20 4

L.S. 4 0 0
PLAN  1
SIZE 0.11 0.13 0.15
TEMP -80.15
CONF
list 4
MORE -1
fmap 2 53
acta
BOND $H
REM <olex2.extras>
REM <HklSrc "%.\\cu_20221205_Zh_YN_LPF_0m.hkl">
REM </olex2.extras>

WGHT    0.052000    0.216500
EXTI    0.003749
FVAR       0.47279   0.58633
C1    1    0.350391    0.886459    0.347408    11.00000    0.04072    0.03017 =
         0.04474    0.00245    0.00709   -0.00258
C2    1    0.150309    0.916473    0.328045    11.00000    0.04707    0.04264 =
         0.05643    0.00261    0.00530    0.00364
AFIX  43
H2    2    0.091077    0.893465    0.296194    11.00000   -1.20000
AFIX   0
C3    1    0.038099    0.980555    0.355882    11.00000    0.05323    0.04522 =
         0.08099    0.01276    0.01842    0.01306
AFIX  43
H3    2   -0.098896    1.001854    0.342716    11.00000   -1.20000
AFIX   0
C4    1    0.121193    1.014297    0.402510    11.00000    0.08803    0.03369 =
         0.07027    0.00021    0.04249   -0.00101
C5    1   -0.003779    1.083808    0.432770    11.00000    0.14177    0.05823 =
         0.10962   -0.00274    0.07594    0.02081
AFIX 137
H5A   2    0.077417    1.139419    0.431079    11.00000   -1.50000
H5B   2   -0.019004    1.065606    0.469685    11.00000   -1.50000
H5C   2   -0.150862    1.091513    0.417185    11.00000   -1.50000
AFIX   0
C6    1    0.322669    0.983061    0.420801    11.00000    0.08346    0.05234 =
         0.05669   -0.01139    0.01606   -0.00617
AFIX  43
H6    2    0.382294    1.006180    0.452581    11.00000   -1.20000
AFIX   0
C7    1    0.437958    0.919342    0.393915    11.00000    0.05506    0.04908 =
         0.05401   -0.00243    0.00115   -0.00193
AFIX  43
H7    2    0.575270    0.898240    0.407008    11.00000   -1.20000
AFIX   0
C8    1    0.371753    0.682081    0.381703    11.00000    0.04089    0.03171 =
         0.05010   -0.00094   -0.00243   -0.00133
C9    1    0.198702    0.701713    0.415691    11.00000    0.04885    0.03918 =
         0.06180    0.00318    0.00505    0.00478
AFIX  43
H9    2    0.074724    0.734206    0.403480    11.00000   -1.20000
AFIX   0
C10   1    0.208551    0.673349    0.467814    11.00000    0.06530    0.05199 =
         0.05904    0.00230    0.01445    0.00096
AFIX  43
H10   2    0.090349    0.685958    0.491325    11.00000   -1.20000
AFIX   0
C11   1    0.389999    0.626925    0.485317    11.00000    0.07223    0.05848 =
         0.05285    0.00630   -0.00521   -0.00528
AFIX  43
H11   2    0.397891    0.608649    0.521112    11.00000   -1.20000
AFIX   0
C12   1    0.559279    0.606980    0.451296    11.00000    0.05471    0.06430 =
         0.06404    0.00590   -0.01506    0.00467
AFIX  43
H12   2    0.682422    0.574017    0.463533    11.00000   -1.20000
AFIX   0
C13   1    0.551892    0.634596    0.399174    11.00000    0.04228    0.04879 =
         0.06017   -0.00382   -0.00511    0.00462
AFIX  43
H13   2    0.669623    0.620969    0.375734    11.00000   -1.20000
AFIX   0
C14   1    0.174299    0.680807    0.294906    11.00000    0.04065    0.03605 =
         0.05672    0.00098   -0.00715    0.00266
AFIX  23
H14A  2    0.170141    0.713554    0.261175    11.00000   -1.20000
H14B  2    0.034468    0.692107    0.314072    11.00000   -1.20000
AFIX   0
C15   1    0.198311    0.583960    0.284223    11.00000    0.05260    0.03554 =
         0.05646   -0.00223   -0.01672    0.00271
C16   1    0.052115    0.527082    0.301353    11.00000    0.06916    0.03885 =
         0.05539   -0.00318   -0.02031    0.00079
C17   1   -0.092052    0.470023    0.318065    11.00000    0.06106    0.03918 =
         0.06090    0.00092   -0.02165   -0.00302
AFIX  43
H17   2   -0.210366    0.455791    0.294924    11.00000   -1.20000
AFIX   0
C18   1   -0.087995    0.425439    0.369825    11.00000    0.06055    0.03654 =
         0.05883    0.00015   -0.01129    0.00412
C19   1    0.074817    0.443437    0.406559    11.00000    0.09054    0.06123 =
         0.06923    0.00480   -0.03046   -0.00548
AFIX  43
H19   2    0.186020    0.485749    0.399163    11.00000   -1.20000
AFIX   0
C20   1    0.074008    0.399076    0.454285    11.00000    0.13116    0.09520 =
         0.07198    0.01091   -0.03838    0.00751
AFIX  43
H20   2    0.184354    0.411611    0.479891    11.00000   -1.20000
AFIX   0
C21   1   -0.085294    0.337002    0.464918    11.00000    0.14138    0.08180 =
         0.06846    0.02346    0.00574    0.03262
AFIX  43
H21   2   -0.083581    0.306483    0.497609    11.00000   -1.20000
AFIX   0
C22   1   -0.243501    0.319476    0.429066    11.00000    0.09199    0.06930 =
         0.08710    0.02262    0.01939    0.00663
AFIX  43
H22   2   -0.353485    0.276714    0.436563    11.00000   -1.20000
AFIX   0
C23   1   -0.246474    0.363576    0.381287    11.00000    0.06253    0.05558 =
         0.07550    0.00626   -0.00280   -0.00045
AFIX  43
H23   2   -0.358940    0.350982    0.356222    11.00000   -1.20000
AFIX   0
C24   1    0.399153    0.554821    0.254286    11.00000    0.06201    0.04397 =
         0.06951   -0.00947   -0.02002    0.01243
AFIX  23
H24A  2    0.534450    0.569894    0.274344    11.00000   -1.20000
H24B  2    0.395519    0.490385    0.249260    11.00000   -1.20000
AFIX   0
PART 1
C25   1    0.605294    0.643683    0.205770    21.00000    0.04555    0.04588 =
         0.04344   -0.00520    0.00310    0.00422
PART 2
C25A  1    0.526122    0.647415    0.171471   -21.00000    0.05499    0.04393 =
         0.04323    0.00233    0.00826    0.01213
PART 1
C26   1    0.842322    0.735588    0.174101    21.00000    0.07057    0.08387 =
         0.09662    0.00254    0.01421   -0.02637
AFIX 137
H26A  2    0.898864    0.765591    0.142662    21.00000   -1.50000
H26B  2    0.946590    0.689649    0.184790    21.00000   -1.50000
H26C  2    0.825314    0.778061    0.202864    21.00000   -1.50000
AFIX   0
PART 2
C26A  1    0.772584    0.747330    0.150989   -21.00000    0.03783    0.06705 =
         0.05667   -0.00105    0.00221   -0.01367
AFIX 137
H26D  2    0.660254    0.748117    0.123110   -21.00000   -1.50000
H26E  2    0.916919    0.733032    0.135625   -21.00000   -1.50000
H26F  2    0.779756    0.805185    0.167817   -21.00000   -1.50000
AFIX   0
PART 0
N1    3    0.365009    0.710579    0.327108    11.00000    0.04088    0.03188 =
         0.05063    0.00074   -0.00013    0.00011
O1    4    0.461058    0.817536    0.257760    11.00000    0.07848    0.04586 =
         0.05235   -0.00098    0.02108   -0.00189
O2    4    0.708237    0.797666    0.334802    11.00000    0.03607    0.05077 =
         0.09828   -0.00522    0.00665   -0.00262
O3    4    0.401752    0.597823    0.204213    11.00000    0.05718    0.06103 =
         0.09505    0.01294    0.01482    0.00343
PART 1
O4    4    0.755386    0.642094    0.234715    21.00000    0.04571    0.06457 =
         0.07555   -0.00532   -0.00454    0.00099
PART 2
O4A   4    0.489098    0.673855    0.127291   -21.00000    0.07621    0.08105 =
         0.05332    0.00976   -0.00937    0.01077
PART 1
O5    4    0.592872    0.689556    0.160201    21.00000    0.06333    0.05808 =
         0.05015    0.00216    0.00939   -0.00168
PART 2
O5A   4    0.700635    0.665893    0.199500   -21.00000    0.06452    0.05813 =
         0.04979    0.00538    0.00243    0.00312
PART 0
S1    5    0.490586    0.802954    0.313206    11.00000    0.03980    0.03419 =
         0.05754   -0.00210    0.01139   -0.00009
HKLF 4


REM  cu_20221205_zh_yn_lpf_0m_a.res in P2(1)2(1)2(1)
REM wR2 = 0.095384, GooF = S = 1.04743, Restrained GooF = 1.04743 for all data
REM R1 = 0.036584 for 3906 Fo > 4sig(Fo) and 0.040613 for all 4285 data
REM 339 parameters refined using 0 restraints

END

WGHT      0.0520      0.2165

REM Highest difference peak  0.254,  deepest hole -0.209,  1-sigma level  0.054
Q1    1   0.5823  0.8143  0.3399  11.00000  0.05    0.25
;
_shelx_res_checksum              37963
_olex2_submission_special_instructions 'No special instructions were received'
####################################################################### 
# 
# This file contains crystal structure data downloaded from the 
# Cambridge Structural Database (CSD) hosted by the Cambridge 
# Crystallographic Data Centre (CCDC).
# 
# Full information about CCDC data access policies and citation 
# guidelines are available at http://www.ccdc.cam.ac.uk/access/V1 
# 
# Audit and citation data items may have been added by the CCDC. 
# Please retain this information to preserve the provenance of 
# this file and to allow appropriate attribution of the data. 
# 
#######################################################################

data_1
_database_code_depnum_ccdc_archive 'CCDC 2251583'
loop_
_audit_author_name
_audit_author_address
'luo pengfei'
;yunnan
China
;
_audit_update_record             
;
2023-03-25 deposited with the CCDC.	2023-09-20 downloaded from the CCDC.
;
_audit_creation_date             2022-10-13
_diffrn_source_power             0.07
_audit_creation_method           
;
FinalCif V88 by Daniel Kratzert, Freiburg 2022,
https://github.com/dkratzert/FinalCif
;
_shelx_SHELXL_version_number     2018/3
_chemical_name_systematic        ?
_chemical_name_common            ?
_chemical_formula_sum            'C25 H17 F6 N O3 S'
_chemical_formula_moiety         'C25 H17 F6 N O3 S'
_chemical_formula_weight         525.46
_chemical_melting_point          ?
_chemical_absolute_configuration ?
_olex2_refinement_description    
;
1. Fixed Uiso
 At 1.2 times of:
  All C(H) groups, All C(H,H) groups
2.a Secondary CH2 refined with riding coordinates:
 C10(H10A,H10B), C17(H17A,H17B)
2.b Aromatic/amide H refined with riding coordinates:
 C1(H1), C2(H2), C3(H3), C4(H4), C5(H5), C7(H7), C12(H12), C13(H13), C14(H14),
 C15(H15), C19(H19), C21(H21), C23(H23)
;
_olex2_submission_special_instructions 'No special instructions were received'
_space_group_crystal_system      orthorhombic
_space_group_IT_number           19
_space_group_name_H-M_alt        'P 21 21 21'
_space_group_name_Hall           'P 2ac 2ab'
_shelx_space_group_comment       
;
The symmetry employed for this shelxl refinement is uniquely defined
by the following loop, which should always be used as a source of
symmetry information in preference to the above space-group names.
They are only intended as comments.
;

loop_
_space_group_symop_operation_xyz
'x, y, z'
'-x+1/2, -y, z+1/2'
'-x, y+1/2, -z+1/2'
'x+1/2, -y+1/2, -z'

_cell_length_a                   8.0066(3)
_cell_length_b                   14.4740(6)
_cell_length_c                   19.8606(8)
_cell_angle_alpha                90
_cell_angle_beta                 90
_cell_angle_gamma                90
_cell_volume                     2301.60(16)
_cell_formula_units_Z            4
_cell_measurement_temperature    100.00
_cell_measurement_reflns_used    9998
_cell_measurement_theta_min      2.49
_cell_measurement_theta_max      28.29
_exptl_crystal_description       block
_exptl_crystal_colour            colourless
_exptl_crystal_recrystallization_method ?
_exptl_crystal_density_meas      ?
_exptl_crystal_density_method    ?
_exptl_crystal_density_diffrn    1.516
_exptl_crystal_F_000             1072
_exptl_crystal_size_max          0.2
_exptl_crystal_size_mid          0.18
_exptl_crystal_size_min          0.16
_exptl_absorpt_coefficient_mu    0.218
_exptl_absorpt_correction_type   multi-scan
_exptl_absorpt_correction_T_min  0.6863
_exptl_absorpt_correction_T_max  0.7457
_exptl_absorpt_process_details   
;
SADABS-2016/2 (Bruker,2016/2) was used for absorption correction.
wR2(int) was 0.0594 before and 0.0469 after correction.
The Ratio of minimum to maximum transmission is 0.9203.
The \l/2 correction factor is Not present.
;
_exptl_absorpt_special_details   ?
_shelx_estimated_absorpt_T_min   0.958
_shelx_estimated_absorpt_T_max   0.966
_exptl_transmission_factor_min   ?
_exptl_transmission_factor_max   ?
_exptl_special_details           ?
_diffrn_ambient_temperature      100.00
_diffrn_ambient_environment      N~2~
_diffrn_radiation_type           MoK\a
_diffrn_radiation_wavelength     0.71073
_diffrn_radiation_monochromator  'mirror optics'
_olex2_diffrn_ambient_temperature_device 'Oxford Cryostream 800'
_diffrn_radiation_probe          x-ray
_diffrn_source                   'microfocus sealed X-ray tube'
_diffrn_source_type              'Incoatec I\ms'
_diffrn_source_voltage           50.0
_diffrn_source_current           1.4
_diffrn_detector                 CPAD
_diffrn_detector_type            'Bruker PHOTON'
_diffrn_detector_area_resol_mean 7.41
_diffrn_measurement_device       'three-circle diffractometer'
_diffrn_measurement_device_type  'Bruker D8 VENTURE dual wavelength Mo/Cu'
_diffrn_measurement_method       '\w and \f scans'
_diffrn_measurement_specimen_support 'MiTeGen micromount'
_diffrn_reflns_number            19572
_diffrn_reflns_av_unetI/netI     0.0264
_diffrn_reflns_av_R_equivalents  0.0279
_diffrn_reflns_theta_min         2.051
_diffrn_reflns_theta_max         28.298
_diffrn_reflns_theta_full        25.242
_diffrn_reflns_limit_h_min       -10
_diffrn_reflns_limit_h_max       9
_diffrn_reflns_limit_k_min       -19
_diffrn_reflns_limit_k_max       19
_diffrn_reflns_limit_l_min       -26
_diffrn_reflns_limit_l_max       23
_diffrn_standards_number         0
_diffrn_measured_fraction_theta_max 0.999
_diffrn_measured_fraction_theta_full 1.000
_diffrn_reflns_Laue_measured_fraction_max 0.999
_diffrn_reflns_Laue_measured_fraction_full 1.000
_diffrn_reflns_point_group_measured_fraction_max 0.997
_diffrn_reflns_point_group_measured_fraction_full 1.000
_reflns_number_total             5707
_reflns_number_gt                5398
_reflns_threshold_expression     'I > 2\s(I)'
_reflns_Friedel_coverage         0.763
_reflns_Friedel_fraction_max     0.995
_reflns_Friedel_fraction_full    0.999
_reflns_special_details          
;
 Reflections were merged by SHELXL according to the crystal
 class for the calculation of statistics and refinement.
 
 _reflns_Friedel_fraction is defined as the number of unique
 Friedel pairs measured divided by the number that would be
 possible theoretically, ignoring centric projections and
 systematic absences.
;
_computing_data_collection       ?
_computing_cell_refinement       'SAINT V8.40B'
_computing_data_reduction        'SAINT V8.40B'
_computing_structure_solution    'SHELXT 2018/2 (Sheldrick, 2018)'
_computing_structure_refinement  'SHELXL 2018/3 (Sheldrick, 2015)'
_computing_molecular_graphics    'Olex2 1.5 (Dolomanov et al., 2009)'
_computing_publication_material  'Olex2 1.5 (Dolomanov et al., 2009)'
_refine_special_details          ?
_refine_ls_structure_factor_coef Fsqd
_refine_ls_matrix_type           full
_refine_ls_weighting_scheme      calc
_refine_ls_weighting_details     
'w=1/[\s^2^(Fo^2^)+(0.0343P)^2^+0.6029P] where P=(Fo^2^+2Fc^2^)/3'
_atom_sites_solution_primary     dual
_atom_sites_solution_secondary   ?
_atom_sites_solution_hydrogens   geom
_refine_ls_hydrogen_treatment    constr
_refine_ls_number_reflns         5707
_refine_ls_number_parameters     325
_refine_ls_number_restraints     0
_refine_ls_R_factor_all          0.0324
_refine_ls_R_factor_gt           0.0298
_refine_ls_wR_factor_ref         0.0717
_refine_ls_wR_factor_gt          0.0700
_refine_ls_goodness_of_fit_ref   1.039
_refine_ls_restrained_S_all      1.039
_refine_ls_shift/su_max          0.001
_refine_ls_shift/su_mean         0.000
_refine_diff_density_max         0.246
_refine_diff_density_min         -0.304
_refine_diff_density_rms         0.046
_refine_ls_extinction_method     none
_refine_ls_extinction_coef       .
_refine_ls_abs_structure_Flack   0.01(2)
_refine_ls_abs_structure_details 
;
 Flack x determined using 2235 quotients [(I+)-(I-)]/[(I+)+(I-)]
 (Parsons, Flack and Wagner, Acta Cryst. B69 (2013) 249-259).
;

loop_
_atom_type_symbol
_atom_type_description
_atom_type_scat_dispersion_real
_atom_type_scat_dispersion_imag
_atom_type_scat_source
C C 0.0033 0.0016 'International Tables Vol C Tables 4.2.6.8 and 6.1.1.4'
H H 0.0000 0.0000 'International Tables Vol C Tables 4.2.6.8 and 6.1.1.4'
F F 0.0171 0.0103 'International Tables Vol C Tables 4.2.6.8 and 6.1.1.4'
N N 0.0061 0.0033 'International Tables Vol C Tables 4.2.6.8 and 6.1.1.4'
O O 0.0106 0.0060 'International Tables Vol C Tables 4.2.6.8 and 6.1.1.4'
S S 0.1246 0.1234 'International Tables Vol C Tables 4.2.6.8 and 6.1.1.4'

_geom_special_details            
;
 All esds (except the esd in the dihedral angle between two l.s. planes)
 are estimated using the full covariance matrix.  The cell esds are taken
 into account individually in the estimation of esds in distances, angles
 and torsion angles; correlations between esds in cell parameters are only
 used when they are defined by crystal symmetry.  An approximate (isotropic)
 treatment of cell esds is used for estimating esds involving l.s. planes.
;

loop_
_atom_site_label
_atom_site_type_symbol
_atom_site_fract_x
_atom_site_fract_y
_atom_site_fract_z
_atom_site_U_iso_or_equiv
_atom_site_adp_type
_atom_site_occupancy
_atom_site_site_symmetry_order
_atom_site_calc_flag
_atom_site_refinement_flags_posn
_atom_site_refinement_flags_adp
_atom_site_refinement_flags_occupancy
_atom_site_disorder_assembly
_atom_site_disorder_group
S1 S 0.46680(6) 0.81803(3) 0.61622(2) 0.01683(10) Uani 1 1 d . . . . .
F1 F 0.91343(18) 1.02883(9) 0.75138(6) 0.0297(3) Uani 1 1 d . . . . .
F2 F 0.68456(19) 1.07078(9) 0.79817(10) 0.0462(4) Uani 1 1 d . . . . .
F3 F 0.87077(17) 0.99947(9) 0.85611(6) 0.0283(3) Uani 1 1 d . . . . .
F4 F 0.5190(2) 0.61886(10) 0.83942(8) 0.0424(4) Uani 1 1 d . . . . .
F5 F 0.7847(2) 0.61674(10) 0.83057(9) 0.0429(4) Uani 1 1 d . . . . .
F6 F 0.6720(3) 0.69495(10) 0.90946(7) 0.0625(6) Uani 1 1 d . . . . .
O1 O 0.92630(17) 0.80163(10) 0.63847(7) 0.0181(3) Uani 1 1 d . . . . .
O2 O 0.40570(19) 0.90884(11) 0.60103(8) 0.0242(3) Uani 1 1 d . . . . .
O3 O 0.35650(18) 0.74024(10) 0.61538(8) 0.0228(3) Uani 1 1 d . . . . .
N1 N 0.6179(2) 0.79599(11) 0.56259(8) 0.0162(3) Uani 1 1 d . . . . .
C1 C 0.7850(4) 0.38519(17) 0.59629(12) 0.0352(6) Uani 1 1 d . . . . .
H1 H 0.765253 0.425636 0.559469 0.042 Uiso 1 1 calc R U . . .
C2 C 0.8282(4) 0.29400(18) 0.58428(13) 0.0422(7) Uani 1 1 d . . . . .
H2 H 0.837506 0.272168 0.539330 0.051 Uiso 1 1 calc R U . . .
C3 C 0.8579(3) 0.23441(16) 0.63771(13) 0.0337(5) Uani 1 1 d . . . . .
H3 H 0.885466 0.171597 0.629374 0.040 Uiso 1 1 calc R U . . .
C4 C 0.8475(3) 0.26643(15) 0.70254(13) 0.0285(5) Uani 1 1 d . . . . .
H4 H 0.870694 0.226120 0.739111 0.034 Uiso 1 1 calc R U . . .
C5 C 0.8030(3) 0.35768(15) 0.71491(11) 0.0236(4) Uani 1 1 d . . . . .
H5 H 0.794845 0.379182 0.759985 0.028 Uiso 1 1 calc R U . . .
C6 C 0.7703(3) 0.41793(14) 0.66178(11) 0.0213(4) Uani 1 1 d . . . . .
C7 C 0.7252(3) 0.51472(14) 0.67717(11) 0.0209(4) Uani 1 1 d . . . . .
H7 H 0.672946 0.526104 0.719313 0.025 Uiso 1 1 calc R U . . .
C8 C 0.7505(3) 0.58615(14) 0.63806(10) 0.0199(4) Uani 1 1 d . . . . .
C9 C 0.7852(2) 0.65965(13) 0.60246(9) 0.0180(4) Uani 1 1 d . . . . .
C10 C 0.9497(2) 0.70955(13) 0.61158(10) 0.0195(4) Uani 1 1 d . . . . .
H10A H 1.021648 0.673612 0.642528 0.023 Uiso 1 1 calc R U . . .
H10B H 1.007452 0.713704 0.567606 0.023 Uiso 1 1 calc R U . . .
C11 C 0.8893(2) 0.86891(13) 0.59155(9) 0.0161(4) Uani 1 1 d . . . . .
C12 C 1.0004(3) 0.94192(15) 0.58510(11) 0.0213(4) Uani 1 1 d . . . . .
H12 H 1.100561 0.942771 0.610751 0.026 Uiso 1 1 calc R U . . .
C13 C 0.9648(3) 1.01374(15) 0.54103(10) 0.0258(4) Uani 1 1 d . . . . .
H13 H 1.040616 1.063870 0.536734 0.031 Uiso 1 1 calc R U . . .
C14 C 0.8192(3) 1.01271(16) 0.50327(11) 0.0302(5) Uani 1 1 d . . . . .
H14 H 0.795858 1.061863 0.472989 0.036 Uiso 1 1 calc R U . . .
C15 C 0.7075(3) 0.94003(15) 0.50965(10) 0.0245(4) Uani 1 1 d . . . . .
H15 H 0.608020 0.939344 0.483597 0.029 Uiso 1 1 calc R U . . .
C16 C 0.7410(3) 0.86778(13) 0.55430(9) 0.0174(4) Uani 1 1 d . . . . .
C17 C 0.6670(3) 0.69853(13) 0.55044(10) 0.0189(4) Uani 1 1 d . . . . .
H17A H 0.720515 0.694202 0.505603 0.023 Uiso 1 1 calc R U . . .
H17B H 0.564989 0.659935 0.549419 0.023 Uiso 1 1 calc R U . . .
C18 C 0.5613(2) 0.82517(14) 0.69654(9) 0.0158(4) Uani 1 1 d . . . . .
C19 C 0.6345(2) 0.90800(13) 0.71549(10) 0.0161(4) Uani 1 1 d . . . . .
H19 H 0.627762 0.960732 0.687137 0.019 Uiso 1 1 calc R U . . .
C20 C 0.7177(2) 0.91233(13) 0.77671(10) 0.0168(4) Uani 1 1 d . . . . .
C21 C 0.7261(3) 0.83615(13) 0.81884(10) 0.0194(4) Uani 1 1 d . . . . .
H21 H 0.784767 0.839629 0.860346 0.023 Uiso 1 1 calc R U . . .
C22 C 0.6479(3) 0.75477(14) 0.79970(10) 0.0200(4) Uani 1 1 d . . . . .
C23 C 0.5658(2) 0.74805(14) 0.73830(10) 0.0179(4) Uani 1 1 d . . . . .
H23 H 0.513801 0.691916 0.725083 0.022 Uiso 1 1 calc R U . . .
C24 C 0.7971(3) 1.00243(14) 0.79580(11) 0.0211(4) Uani 1 1 d . . . . .
C25 C 0.6547(3) 0.67175(15) 0.84521(11) 0.0288(5) Uani 1 1 d . . . . .

loop_
_atom_site_aniso_label
_atom_site_aniso_U_11
_atom_site_aniso_U_22
_atom_site_aniso_U_33
_atom_site_aniso_U_23
_atom_site_aniso_U_13
_atom_site_aniso_U_12
S1 0.01292(18) 0.0177(2) 0.0198(2) -0.00016(18) -0.00385(18) 0.00004(18)
F1 0.0349(7) 0.0283(7) 0.0260(6) 0.0018(5) -0.0011(6) -0.0139(6)
F2 0.0276(7) 0.0197(7) 0.0912(13) -0.0212(8) -0.0150(8) 0.0086(6)
F3 0.0325(7) 0.0307(7) 0.0219(6) -0.0069(5) -0.0023(5) -0.0104(6)
F4 0.0430(9) 0.0322(8) 0.0522(9) 0.0201(7) -0.0045(7) -0.0119(7)
F5 0.0443(9) 0.0286(7) 0.0557(10) 0.0138(7) -0.0084(8) 0.0088(7)
F6 0.138(2) 0.0308(8) 0.0191(7) 0.0038(6) -0.0091(9) -0.0103(11)
O1 0.0167(6) 0.0182(7) 0.0194(6) -0.0022(5) -0.0023(5) 0.0016(5)
O2 0.0200(7) 0.0224(7) 0.0300(8) 0.0011(6) -0.0069(6) 0.0059(6)
O3 0.0164(6) 0.0250(7) 0.0271(7) -0.0013(6) -0.0044(6) -0.0049(6)
N1 0.0173(8) 0.0152(8) 0.0159(7) -0.0006(6) -0.0023(6) -0.0012(6)
C1 0.0527(16) 0.0268(12) 0.0260(11) -0.0016(9) -0.0140(11) 0.0051(12)
C2 0.0636(19) 0.0313(13) 0.0316(13) -0.0109(10) -0.0112(13) 0.0085(13)
C3 0.0366(12) 0.0181(11) 0.0462(14) -0.0041(9) -0.0050(11) 0.0012(10)
C4 0.0274(11) 0.0205(11) 0.0377(12) 0.0069(9) 0.0015(10) -0.0022(9)
C5 0.0216(9) 0.0229(10) 0.0264(10) 0.0034(8) 0.0036(8) -0.0022(9)
C6 0.0181(9) 0.0171(9) 0.0287(10) -0.0003(8) -0.0038(8) -0.0014(8)
C7 0.0178(9) 0.0199(10) 0.0250(10) -0.0009(8) -0.0009(8) 0.0015(8)
C8 0.0162(8) 0.0204(10) 0.0230(9) -0.0039(7) -0.0031(8) 0.0032(8)
C9 0.0180(9) 0.0173(9) 0.0186(9) -0.0037(7) 0.0002(7) 0.0032(7)
C10 0.0173(8) 0.0179(9) 0.0234(9) -0.0025(7) 0.0011(8) 0.0026(7)
C11 0.0166(9) 0.0166(9) 0.0152(8) -0.0028(7) 0.0031(7) 0.0003(7)
C12 0.0186(10) 0.0233(10) 0.0221(10) -0.0074(8) 0.0043(7) -0.0036(8)
C13 0.0320(11) 0.0213(10) 0.0241(10) -0.0031(8) 0.0069(9) -0.0100(10)
C14 0.0464(14) 0.0220(11) 0.0220(10) 0.0042(8) -0.0040(10) -0.0085(11)
C15 0.0333(11) 0.0211(10) 0.0191(10) 0.0020(8) -0.0064(9) -0.0058(9)
C16 0.0207(9) 0.0169(9) 0.0145(8) -0.0018(7) 0.0009(8) -0.0021(8)
C17 0.0214(9) 0.0174(9) 0.0180(9) -0.0027(7) -0.0021(8) -0.0014(8)
C18 0.0121(8) 0.0179(9) 0.0173(8) -0.0020(7) -0.0002(6) 0.0013(7)
C19 0.0148(8) 0.0144(9) 0.0190(9) -0.0012(7) 0.0021(7) 0.0020(7)
C20 0.0139(8) 0.0153(9) 0.0212(9) -0.0043(7) 0.0009(7) 0.0009(7)
C21 0.0211(9) 0.0189(10) 0.0183(9) -0.0032(7) -0.0019(8) 0.0020(8)
C22 0.0239(9) 0.0169(9) 0.0192(9) -0.0002(7) 0.0018(8) 0.0014(8)
C23 0.0180(9) 0.0155(9) 0.0203(9) -0.0018(7) 0.0017(7) -0.0021(7)
C24 0.0182(9) 0.0182(9) 0.0269(10) -0.0052(8) -0.0017(8) 0.0011(8)
C25 0.0426(13) 0.0206(10) 0.0232(10) -0.0004(8) -0.0052(9) -0.0034(10)

loop_
_geom_bond_atom_site_label_1
_geom_bond_atom_site_label_2
_geom_bond_distance
_geom_bond_site_symmetry_2
_geom_bond_publ_flag
S1 O2 1.4345(15) . ?
S1 O3 1.4310(15) . ?
S1 N1 1.6433(17) . ?
S1 C18 1.7685(19) . ?
F1 C24 1.339(3) . ?
F2 C24 1.339(2) . ?
F3 C24 1.336(2) . ?
F4 C25 1.334(3) . ?
F5 C25 1.342(3) . ?
F6 C25 1.327(3) . ?
O1 C10 1.448(2) . ?
O1 C11 1.380(2) . ?
N1 C16 1.442(2) . ?
N1 C17 1.484(2) . ?
C1 H1 0.9500 . ?
C1 C2 1.385(3) . ?
C1 C6 1.389(3) . ?
C2 H2 0.9500 . ?
C2 C3 1.388(4) . ?
C3 H3 0.9500 . ?
C3 C4 1.371(4) . ?
C4 H4 0.9500 . ?
C4 C5 1.390(3) . ?
C5 H5 0.9500 . ?
C5 C6 1.394(3) . ?
C6 C7 1.479(3) . ?
C7 H7 0.9500 . ?
C7 C8 1.309(3) . ?
C8 C9 1.307(3) . ?
C9 C10 1.513(3) . ?
C9 C17 1.510(3) . ?
C10 H10A 0.9900 . ?
C10 H10B 0.9900 . ?
C11 C12 1.387(3) . ?
C11 C16 1.399(3) . ?
C12 H12 0.9500 . ?
C12 C13 1.389(3) . ?
C13 H13 0.9500 . ?
C13 C14 1.386(4) . ?
C14 H14 0.9500 . ?
C14 C15 1.386(3) . ?
C15 H15 0.9500 . ?
C15 C16 1.397(3) . ?
C17 H17A 0.9900 . ?
C17 H17B 0.9900 . ?
C18 C19 1.386(3) . ?
C18 C23 1.391(3) . ?
C19 H19 0.9500 . ?
C19 C20 1.388(3) . ?
C20 C21 1.386(3) . ?
C20 C24 1.499(3) . ?
C21 H21 0.9500 . ?
C21 C22 1.387(3) . ?
C22 C23 1.389(3) . ?
C22 C25 1.504(3) . ?
C23 H23 0.9500 . ?

loop_
_geom_angle_atom_site_label_1
_geom_angle_atom_site_label_2
_geom_angle_atom_site_label_3
_geom_angle
_geom_angle_site_symmetry_1
_geom_angle_site_symmetry_3
_geom_angle_publ_flag
O2 S1 N1 107.02(9) . . ?
O2 S1 C18 106.38(9) . . ?
O3 S1 O2 120.53(9) . . ?
O3 S1 N1 107.11(9) . . ?
O3 S1 C18 108.69(9) . . ?
N1 S1 C18 106.32(8) . . ?
C11 O1 C10 115.36(14) . . ?
C16 N1 S1 115.94(13) . . ?
C16 N1 C17 119.04(16) . . ?
C17 N1 S1 119.01(13) . . ?
C2 C1 H1 119.8 . . ?
C2 C1 C6 120.5(2) . . ?
C6 C1 H1 119.8 . . ?
C1 C2 H2 119.9 . . ?
C1 C2 C3 120.2(2) . . ?
C3 C2 H2 119.9 . . ?
C2 C3 H3 120.1 . . ?
C4 C3 C2 119.8(2) . . ?
C4 C3 H3 120.1 . . ?
C3 C4 H4 119.9 . . ?
C3 C4 C5 120.2(2) . . ?
C5 C4 H4 119.9 . . ?
C4 C5 H5 119.7 . . ?
C4 C5 C6 120.6(2) . . ?
C6 C5 H5 119.7 . . ?
C1 C6 C5 118.6(2) . . ?
C1 C6 C7 122.5(2) . . ?
C5 C6 C7 118.83(19) . . ?
C6 C7 H7 117.0 . . ?
C8 C7 C6 126.0(2) . . ?
C8 C7 H7 117.0 . . ?
C9 C8 C7 175.3(2) . . ?
C8 C9 C10 120.58(18) . . ?
C8 C9 C17 122.70(19) . . ?
C17 C9 C10 116.71(17) . . ?
O1 C10 C9 111.77(15) . . ?
O1 C10 H10A 109.3 . . ?
O1 C10 H10B 109.3 . . ?
C9 C10 H10A 109.3 . . ?
C9 C10 H10B 109.3 . . ?
H10A C10 H10B 107.9 . . ?
O1 C11 C12 117.51(18) . . ?
O1 C11 C16 122.08(17) . . ?
C12 C11 C16 120.29(18) . . ?
C11 C12 H12 120.1 . . ?
C11 C12 C13 119.8(2) . . ?
C13 C12 H12 120.1 . . ?
C12 C13 H13 119.8 . . ?
C14 C13 C12 120.4(2) . . ?
C14 C13 H13 119.8 . . ?
C13 C14 H14 120.0 . . ?
C15 C14 C13 120.1(2) . . ?
C15 C14 H14 120.0 . . ?
C14 C15 H15 119.9 . . ?
C14 C15 C16 120.2(2) . . ?
C16 C15 H15 119.9 . . ?
C11 C16 N1 121.89(17) . . ?
C15 C16 N1 118.74(18) . . ?
C15 C16 C11 119.33(18) . . ?
N1 C17 C9 114.14(16) . . ?
N1 C17 H17A 108.7 . . ?
N1 C17 H17B 108.7 . . ?
C9 C17 H17A 108.7 . . ?
C9 C17 H17B 108.7 . . ?
H17A C17 H17B 107.6 . . ?
C19 C18 S1 118.44(15) . . ?
C19 C18 C23 121.39(17) . . ?
C23 C18 S1 120.14(15) . . ?
C18 C19 H19 120.7 . . ?
C18 C19 C20 118.67(18) . . ?
C20 C19 H19 120.7 . . ?
C19 C20 C24 117.66(18) . . ?
C21 C20 C19 121.09(18) . . ?
C21 C20 C24 121.25(18) . . ?
C20 C21 H21 120.4 . . ?
C20 C21 C22 119.23(18) . . ?
C22 C21 H21 120.4 . . ?
C21 C22 C23 120.91(18) . . ?
C21 C22 C25 119.83(18) . . ?
C23 C22 C25 119.25(19) . . ?
C18 C23 H23 120.7 . . ?
C22 C23 C18 118.67(18) . . ?
C22 C23 H23 120.7 . . ?
F1 C24 F2 106.29(18) . . ?
F1 C24 C20 112.12(17) . . ?
F2 C24 C20 111.50(17) . . ?
F3 C24 F1 107.01(16) . . ?
F3 C24 F2 106.81(17) . . ?
F3 C24 C20 112.71(17) . . ?
F4 C25 F5 105.80(18) . . ?
F4 C25 C22 112.17(19) . . ?
F5 C25 C22 111.81(19) . . ?
F6 C25 F4 108.3(2) . . ?
F6 C25 F5 106.1(2) . . ?
F6 C25 C22 112.30(18) . . ?

loop_
_geom_torsion_atom_site_label_1
_geom_torsion_atom_site_label_2
_geom_torsion_atom_site_label_3
_geom_torsion_atom_site_label_4
_geom_torsion
_geom_torsion_site_symmetry_1
_geom_torsion_site_symmetry_2
_geom_torsion_site_symmetry_3
_geom_torsion_site_symmetry_4
_geom_torsion_publ_flag
S1 N1 C16 C11 93.7(2) . . . . ?
S1 N1 C16 C15 -83.8(2) . . . . ?
S1 N1 C17 C9 -82.22(19) . . . . ?
S1 C18 C19 C20 -176.09(14) . . . . ?
S1 C18 C23 C22 176.96(15) . . . . ?
O1 C11 C12 C13 -176.80(18) . . . . ?
O1 C11 C16 N1 -0.2(3) . . . . ?
O1 C11 C16 C15 177.26(18) . . . . ?
O2 S1 N1 C16 47.64(16) . . . . ?
O2 S1 N1 C17 -159.85(14) . . . . ?
O2 S1 C18 C19 -30.71(17) . . . . ?
O2 S1 C18 C23 151.32(15) . . . . ?
O3 S1 N1 C16 178.19(13) . . . . ?
O3 S1 N1 C17 -29.31(16) . . . . ?
O3 S1 C18 C19 -161.89(15) . . . . ?
O3 S1 C18 C23 20.14(18) . . . . ?
N1 S1 C18 C19 83.11(16) . . . . ?
N1 S1 C18 C23 -94.86(16) . . . . ?
C1 C2 C3 C4 -1.2(5) . . . . ?
C1 C6 C7 C8 -25.7(3) . . . . ?
C2 C1 C6 C5 1.2(4) . . . . ?
C2 C1 C6 C7 179.8(3) . . . . ?
C2 C3 C4 C5 1.7(4) . . . . ?
C3 C4 C5 C6 -0.7(4) . . . . ?
C4 C5 C6 C1 -0.8(3) . . . . ?
C4 C5 C6 C7 -179.4(2) . . . . ?
C5 C6 C7 C8 152.9(2) . . . . ?
C6 C1 C2 C3 -0.3(5) . . . . ?
C8 C9 C10 O1 -114.6(2) . . . . ?
C8 C9 C17 N1 122.1(2) . . . . ?
C10 O1 C11 C12 -118.80(19) . . . . ?
C10 O1 C11 C16 65.0(2) . . . . ?
C10 C9 C17 N1 -58.5(2) . . . . ?
C11 O1 C10 C9 -83.9(2) . . . . ?
C11 C12 C13 C14 -0.3(3) . . . . ?
C12 C11 C16 N1 -176.24(17) . . . . ?
C12 C11 C16 C15 1.2(3) . . . . ?
C12 C13 C14 C15 0.4(4) . . . . ?
C13 C14 C15 C16 0.2(4) . . . . ?
C14 C15 C16 N1 176.5(2) . . . . ?
C14 C15 C16 C11 -1.0(3) . . . . ?
C16 N1 C17 C9 69.4(2) . . . . ?
C16 C11 C12 C13 -0.5(3) . . . . ?
C17 N1 C16 C11 -58.8(2) . . . . ?
C17 N1 C16 C15 123.7(2) . . . . ?
C17 C9 C10 O1 65.9(2) . . . . ?
C18 S1 N1 C16 -65.75(15) . . . . ?
C18 S1 N1 C17 86.76(15) . . . . ?
C18 C19 C20 C21 -0.9(3) . . . . ?
C18 C19 C20 C24 179.48(17) . . . . ?
C19 C18 C23 C22 -0.9(3) . . . . ?
C19 C20 C21 C22 -0.9(3) . . . . ?
C19 C20 C24 F1 -60.4(2) . . . . ?
C19 C20 C24 F2 58.6(2) . . . . ?
C19 C20 C24 F3 178.76(17) . . . . ?
C20 C21 C22 C23 1.8(3) . . . . ?
C20 C21 C22 C25 -179.45(19) . . . . ?
C21 C20 C24 F1 120.0(2) . . . . ?
C21 C20 C24 F2 -121.0(2) . . . . ?
C21 C20 C24 F3 -0.8(3) . . . . ?
C21 C22 C23 C18 -0.9(3) . . . . ?
C21 C22 C25 F4 149.3(2) . . . . ?
C21 C22 C25 F5 -92.0(2) . . . . ?
C21 C22 C25 F6 27.1(3) . . . . ?
C23 C18 C19 C20 1.9(3) . . . . ?
C23 C22 C25 F4 -31.9(3) . . . . ?
C23 C22 C25 F5 86.7(2) . . . . ?
C23 C22 C25 F6 -154.1(2) . . . . ?
C24 C20 C21 C22 178.70(18) . . . . ?
C25 C22 C23 C18 -179.66(19) . . . . ?

_shelx_res_file                  
;
TITL 1_a.res in P2(1)2(1)2(1)
    1.res
    created by SHELXL-2018/3 at 14:46:43 on 13-Oct-2022
REM Old TITL 1 in P2(1)2(1)2(1)
REM SHELXT solution in P2(1)2(1)2(1): R1 0.097, Rweak 0.026, Alpha 0.001
REM <I/s> 1.933 for 24 systematic absences, Orientation as input
REM Flack x = 0.132 ( 0.016 ) from 1917 Parsons' quotients
REM Formula found by SHELXT: C25 N O3 F6 Cl
CELL 0.71073 8.0066 14.474 19.8606 90 90 90
ZERR 4 0.0003 0.0006 0.0008 0 0 0
LATT -1
SYMM 0.5-X,-Y,0.5+Z
SYMM -X,0.5+Y,0.5-Z
SYMM 0.5+X,0.5-Y,-Z
SFAC C H F N O S
UNIT 100 68 24 4 12 4

L.S. 10
PLAN  5
SIZE 0.2 0.18 0.16
TEMP -173.15
CONF
BOND
list 4
MORE -1
BOND $H
fmap 2
acta
REM <olex2.extras>
REM <HklSrc "%.\\1.hkl">
REM </olex2.extras>

WGHT    0.034300    0.602900
FVAR       0.59387
S1    6    0.466798    0.818029    0.616216    11.00000    0.01292    0.01773 =
         0.01984   -0.00016   -0.00385    0.00004
F1    3    0.913428    1.028828    0.751378    11.00000    0.03492    0.02825 =
         0.02596    0.00180   -0.00106   -0.01387
F2    3    0.684558    1.070777    0.798175    11.00000    0.02761    0.01967 =
         0.09124   -0.02122   -0.01499    0.00859
F3    3    0.870771    0.999475    0.856106    11.00000    0.03248    0.03067 =
         0.02190   -0.00692   -0.00227   -0.01042
F4    3    0.519043    0.618861    0.839423    11.00000    0.04302    0.03216 =
         0.05216    0.02012   -0.00452   -0.01189
F5    3    0.784693    0.616739    0.830573    11.00000    0.04430    0.02856 =
         0.05574    0.01384   -0.00839    0.00876
F6    3    0.672022    0.694945    0.909456    11.00000    0.13758    0.03079 =
         0.01906    0.00377   -0.00913   -0.01026
O1    5    0.926304    0.801630    0.638471    11.00000    0.01675    0.01816 =
         0.01942   -0.00222   -0.00228    0.00157
O2    5    0.405703    0.908836    0.601030    11.00000    0.02004    0.02242 =
         0.03004    0.00111   -0.00692    0.00586
O3    5    0.356497    0.740240    0.615381    11.00000    0.01640    0.02498 =
         0.02707   -0.00126   -0.00439   -0.00491
N1    4    0.617931    0.795988    0.562588    11.00000    0.01732    0.01521 =
         0.01593   -0.00061   -0.00227   -0.00122
C1    1    0.784989    0.385186    0.596289    11.00000    0.05265    0.02685 =
         0.02605   -0.00160   -0.01396    0.00509
AFIX  43
H1    2    0.765253    0.425636    0.559469    11.00000   -1.20000
AFIX   0
C2    1    0.828196    0.293998    0.584284    11.00000    0.06361    0.03129 =
         0.03165   -0.01087   -0.01120    0.00850
AFIX  43
H2    2    0.837506    0.272168    0.539330    11.00000   -1.20000
AFIX   0
C3    1    0.857936    0.234408    0.637708    11.00000    0.03665    0.01813 =
         0.04618   -0.00405   -0.00503    0.00121
AFIX  43
H3    2    0.885466    0.171597    0.629374    11.00000   -1.20000
AFIX   0
C4    1    0.847478    0.266427    0.702538    11.00000    0.02736    0.02055 =
         0.03766    0.00695    0.00153   -0.00219
AFIX  43
H4    2    0.870694    0.226120    0.739111    11.00000   -1.20000
AFIX   0
C5    1    0.803013    0.357682    0.714911    11.00000    0.02163    0.02291 =
         0.02636    0.00343    0.00357   -0.00220
AFIX  43
H5    2    0.794845    0.379182    0.759985    11.00000   -1.20000
AFIX   0
C6    1    0.770298    0.417933    0.661776    11.00000    0.01812    0.01706 =
         0.02874   -0.00032   -0.00382   -0.00137
C7    1    0.725156    0.514721    0.677168    11.00000    0.01782    0.01989 =
         0.02500   -0.00090   -0.00091    0.00146
AFIX  43
H7    2    0.672946    0.526104    0.719313    11.00000   -1.20000
AFIX   0
C8    1    0.750517    0.586154    0.638065    11.00000    0.01617    0.02041 =
         0.02301   -0.00390   -0.00311    0.00322
C9    1    0.785223    0.659646    0.602462    11.00000    0.01797    0.01727 =
         0.01863   -0.00371    0.00024    0.00324
C10   1    0.949711    0.709549    0.611580    11.00000    0.01730    0.01789 =
         0.02340   -0.00250    0.00108    0.00265
AFIX  23
H10A  2    1.021648    0.673612    0.642528    11.00000   -1.20000
H10B  2    1.007452    0.713704    0.567606    11.00000   -1.20000
AFIX   0
C11   1    0.889276    0.868909    0.591551    11.00000    0.01663    0.01658 =
         0.01523   -0.00284    0.00305    0.00027
C12   1    1.000419    0.941919    0.585103    11.00000    0.01864    0.02326 =
         0.02214   -0.00736    0.00432   -0.00359
AFIX  43
H12   2    1.100561    0.942771    0.610751    11.00000   -1.20000
AFIX   0
C13   1    0.964777    1.013739    0.541032    11.00000    0.03204    0.02132 =
         0.02407   -0.00313    0.00688   -0.00996
AFIX  43
H13   2    1.040616    1.063870    0.536734    11.00000   -1.20000
AFIX   0
C14   1    0.819157    1.012712    0.503266    11.00000    0.04641    0.02202 =
         0.02203    0.00416   -0.00397   -0.00852
AFIX  43
H14   2    0.795858    1.061863    0.472989    11.00000   -1.20000
AFIX   0
C15   1    0.707524    0.940029    0.509648    11.00000    0.03333    0.02113 =
         0.01910    0.00199   -0.00638   -0.00581
AFIX  43
H15   2    0.608020    0.939344    0.483597    11.00000   -1.20000
AFIX   0
C16   1    0.741013    0.867780    0.554304    11.00000    0.02071    0.01694 =
         0.01445   -0.00178    0.00086   -0.00214
C17   1    0.667043    0.698527    0.550438    11.00000    0.02140    0.01738 =
         0.01801   -0.00270   -0.00210   -0.00135
AFIX  23
H17A  2    0.720515    0.694202    0.505603    11.00000   -1.20000
H17B  2    0.564989    0.659935    0.549419    11.00000   -1.20000
AFIX   0
C18   1    0.561270    0.825171    0.696536    11.00000    0.01211    0.01792 =
         0.01732   -0.00202   -0.00024    0.00129
C19   1    0.634455    0.907998    0.715487    11.00000    0.01477    0.01442 =
         0.01895   -0.00123    0.00213    0.00205
AFIX  43
H19   2    0.627762    0.960732    0.687137    11.00000   -1.20000
AFIX   0
C20   1    0.717697    0.912330    0.776711    11.00000    0.01391    0.01534 =
         0.02118   -0.00428    0.00092    0.00086
C21   1    0.726122    0.836151    0.818841    11.00000    0.02111    0.01892 =
         0.01827   -0.00315   -0.00189    0.00195
AFIX  43
H21   2    0.784767    0.839629    0.860346    11.00000   -1.20000
AFIX   0
C22   1    0.647931    0.754766    0.799704    11.00000    0.02389    0.01686 =
         0.01923   -0.00020    0.00176    0.00141
C23   1    0.565819    0.748050    0.738300    11.00000    0.01800    0.01548 =
         0.02035   -0.00179    0.00172   -0.00211
AFIX  43
H23   2    0.513801    0.691916    0.725083    11.00000   -1.20000
AFIX   0
C24   1    0.797064    1.002428    0.795798    11.00000    0.01823    0.01823 =
         0.02689   -0.00515   -0.00171    0.00108
C25   1    0.654685    0.671755    0.845208    11.00000    0.04264    0.02057 =
         0.02316   -0.00040   -0.00519   -0.00335
HKLF 4


REM  1_a.res in P2(1)2(1)2(1)
REM wR2 = 0.0717, GooF = S = 1.039, Restrained GooF = 1.039 for all data
REM R1 = 0.0298 for 5398 Fo > 4sig(Fo) and 0.0324 for all 5707 data
REM 325 parameters refined using 0 restraints

END

WGHT      0.0339      0.6132

REM Highest difference peak  0.246,  deepest hole -0.304,  1-sigma level  0.046
Q1    1   0.5625  0.7011  0.9088  11.00000  0.05    0.25
Q2    1   0.5264  0.8177  0.6599  11.00000  0.05    0.24
Q3    1   0.7709  0.6440  0.8674  11.00000  0.05    0.23
Q4    1   0.7483  0.9552  0.7850  11.00000  0.05    0.22
Q5    1   0.7167  0.8959  0.5299  11.00000  0.05    0.19
;
_shelx_res_checksum              32965
